# Supplementary material for: Chromosome-level genome assembly of Amomum tsao-ko provides insights into the biosynthesis of flavor compounds
Source: Hortic Res. 2022 Sep 19;9:uhac211. doi: 10.1093/hr/uhac211 (PMC9719038; doi:10.1093/hr/uhac211)
Supplement: Web_Material_uhac211 [file web_material_uhac211.zip]

Archive with 3 entries (3 files):
- Supplementary Figures S1-S12_R1.pdf
- Supplementary Information_R2.docx
- Supplementary Tables 1-16_R1.xlsx
