# Supplementary material for: Chromosome-level genome assembly of Amomum tsao-ko provides insights into the biosynthesis of flavor compounds
Source: Hortic Res. 2022 Sep 19;9:uhac211. doi: 10.1093/hr/uhac211 (PMC9719038; doi:10.1093/hr/uhac211)
Supplement: Web_Material_uhac211 [file web_material_uhac211.zip › Supplementary Tables 1-16_R1.xlsx]

## Sheet: Table S1
Supplementary Table 1. Summary of Nanopore sequencing.
Cell names	Raw Bases
PAE04860	51189067863
PAD99198	74106921498
PAE02266	76243564299

## Sheet: Table S2
Supplementary Table 2. Hi-C assisted assembly and chromosome length of A. tsao-ko.
Chr	Length	Contig Num
LG01	258686952	167
LG02	112807197	57
LG03	110177100	62
LG04	96761319	19
LG05	94684801	30
LG06	85827745	34
LG07	83216899	32
LG08	82560185	28
LG09	79112480	43
LG10	77206997	16
LG11	75329881	21
LG12	75161587	43
LG13	72824230	14
LG14	71365715	12
LG15	69467742	35
LG16	67082789	11
LG17	65817840	20
LG18	63223886	24
LG19	63118438	30
LG20	63083328	17
LG21	61952493	31
LG22	60154092	20
LG23	58689376	22
LG24	38626709	15
Total	1986939781	803

## Sheet: Table S3
Supplementary Table 3. BUSCO assessment of A. tsao-ko and other species.
Species	Complete BUSCOs (C)	Complete and single-copy BUSCOs (S)	Complete and duplicated BUSCOs (D)	Fragmented BUSCOs (F)	Missing BUSCOs (M)	Reference
Amomum tsao-ko	0.892	0.822	0.07	0.026	0.082	This study
Ensete ventricosum	0.829	0.76	0.069	0.072	0.099	(1)
Musa acuminata	0.906	0.819	0.087	0.034	0.06	(2)
Musa balbisiana	0.916	0.833	0.083	0.019	0.065	(3)
Musa itinerans	0.902	0.805	0.097	0.028	0.07	(4)
Zingiber officinale	0.9	0.167	0.733	0.021	0.079	(5)
Reference:
1. Harrison, J. et al. A draft genome sequence for Ensete ventricosum, the drought-tolerant “tree against hunger”. Agronomy 4, 13-33 (2014).
2. D’hont, A. et al. The banana (Musa acuminata) genome and the evolution of monocotyledonous plants. Nature 488, 213-217 (2012).
3. Wang, Z. et al. Musa balbisiana genome reveals subgenome evolution and functional divergence. Nat. Plants 5, 810-821(2019).
4. Wu, W. et al. Whole genome sequencing of a banana wild relative Musa itinerans provides insights into lineage-specific diversification of the Musa genus. Sci. Rep. 6, 1-11 (2016).
5. Cheng, SP., Jia, KH., Liu, H. et al. Haplotype-resolved genome assembly and allele-specific gene expression in cultivated ginger. Hortic Res 8, 188 (2021).

## Sheet: Table S4
Supplementary Table 4. Functional annotation of A. tsao-ko genome.
Database	Annotated number	Percentage (%)
eggNOG	48297	92.94
TrEMBL	49578	95.41
SwissProt	36673	70.57
GO	35815	68.92
KEGG	27347	52.62

## Sheet: Table S5
Supplementary Table 5. Species genome information used to construct the phylogenetic tree.
Species name	GenBank assembly accession	Related articles / Source
Mikania micrantha	GCA_009363875.1	(1)
Helianthus annuus	GCA_002127325.2	(2)
Coffea canephora	GCA_900059795.1	(3)
Vitis vinifera	GCA_000003745.2	(4)
Populus euphratica	GCA_000495115.1	(5)
Carica papaya	GCA_000150535.1	(6)
Arabidopsis thaliana	TAIR10	(7)
Dendrobium officinale	SUB764497	(8)
Oryza sativa	RGAP 7	(9)
Musa acuminata	GCA_000313855.2	(10)
Musa balbisiana	GCA_004837865.1	(11)
Zingiber officinale	GCA_018446385.1	(12)
Amomum tsao-ko	This research
Reference:
1. Liu, B. et al. Mikania micrantha genome provides insights into the molecular mechanism of rapid growth. Nat. Commun. 11, 1-13(2020).
2. Badouin, H. et al. The sunflower genome provides insights into oil metabolism, flowering and Asterid evolution. Nature 546, 148-152 (2017).
3. Denoeud, F. et al. The coffee genome provides insight into the convergent evolution of caffeine biosynthesis. Science 345, 1181-1184 (2014).
4. Jaillon, O. et al. The grapevine genome sequence suggests ancestral hexaploidization in major angiosperm phyla. Nature 449, 463-467(2007).
5. Ma, T. et al. Genomic insights into salt adaptation in a desert poplar. Nat. Commun. 4, 1-9 (2013).
6. Ming, R. et al. The draft genome of the transgenic tropical fruit tree papaya (Carica papaya Linnaeus). Nature 452, 991-996 (2008).
7. Lamesch, P. et al. The Arabidopsis Information Resource (TAIR): improved gene annotation and new tools. Nucleic Acids Res. 40, D1202-D1210 (2012).
8. Yan, L. et al. The genome of Dendrobium officinale illuminates the biology of the important traditional Chinese orchid herb. Mol. Plant 8, 922-934 (2015).
9. Kawahara, Y. et al. Improvement of the Oryza sativa Nipponbare reference genome using next generation sequence and optical map data. Rice 6, 1-10 (2013).
10. D’hont, A. et al. The banana (Musa acuminata) genome and the evolution of monocotyledonous plants. Nature 488, 213-217 (2012).
11. Wang, Z. et al. Musa balbisiana genome reveals subgenome evolution and functional divergence. Nat. Plants 5, 810-821(2019).
12. Cheng, SP., Jia, KH., Liu, H. et al. Haplotype-resolved genome assembly and allele-specific gene expression in cultivated ginger. Hortic Res 8, 188 (2021).

## Sheet: Table S6
Supplementary Table 6. Sample collection information in this study
Sample ID	Collection IDa	Longitude	Latitude	Altitude	Fruit typeb
AmT-002	FG-B	98.8639	26.9767	1186	B
AmT-005	FG-C	98.8725	27.1092	1079	C
AmT-006	FG-C	98.8725	27.1092	1079	C
AmT-007	FG-D	98.8725	27.1092	1079	D
AmT-008	FG-D	98.8725	27.1092	1235	D
AmT-010	FG-D	98.8725	27.1082	1235	B
AmT-011	FG-D	98.8725	27.1082	1235	C
AmT-012	FG-D	98.8725	27.1082	1235	C
AmT-013	FG-E	98.8547	27.1253	1571	C
AmT-014	FG-E	98.8547	27.1253	1571	A
AmT-015	FG-E	98.8547	27.1253	1571	A
AmT-016	FG-E	98.8547	27.1253	1571	C
AmT-017	FG-F	98.8542	27.1203	1761	B
AmT-018	FG-F	98.8542	27.1203	1761	D
AmT-019	FG-F	98.8542	27.1203	1761	B
AmT-020	FG-F	98.8542	27.1203	1761	B
AmT-021	FG-F	98.8542	27.1203	1761	B
AmT-023	FG-F	98.8542	27.1203	1761	B
AmT-024	FG-F	98.8542	27.1203	1761	D
AmT-028	GS-B	98.7308	27.6619	1424	D
AmT-029	GS-B	98.7308	27.6619	1424	A
AmT-031	GS-B	98.7308	27.6619	1424	D
AmT-032	GS-B	98.7308	27.6619	1424	A
AmT-033	GS-D	98.7558	27.6178	1875	A
AmT-034	GS-D	98.7558	27.6178	1875	A
AmT-035	GS-D	98.7558	27.6178	1875	A
AmT-036	GS-D	98.7558	27.6178	1875	A
AmT-038	GS-D	98.7558	27.6178	1875	B
AmT-039	GS-D	98.7558	27.6178	1875	A
AmT-040	GS-D	98.7558	27.6178	1875	C
AmT-041	GS-E	98.6892	27.6203	1648	B
AmT-042	GS-E	98.6892	27.6203	1648	A
AmT-043	GS-E	98.6892	27.6203	1648	C
AmT-044	GS-E	98.6892	27.6203	1648	C
AmT-045	GS-E	98.6892	27.6203	1648	B
AmT-046	GS-E	98.6892	27.6203	1648	C
AmT-047	GS-E	98.6892	27.6203	1648	B
AmT-049	GS-E	98.6892	27.6203	1648	A
AmT-050	GS-F	98.7547	27.6206	1875	B
AmT-051	GS-F	98.7547	27.6206	1875	A
AmT-052	GS-F	98.7547	27.6206	1875	C
AmT-053	GS-F	98.7547	27.6206	1875	A
AmT-054	GS-F	98.7547	27.6206	1875	C
AmT-055	GS-F	98.7547	27.6206	1875	C
AmT-057	GS-F	99.7547	28.6206	1876	C
AmT-058	GD-A	98.635	27.7733	1780	C
AmT-059	GD-A	99.635	28.7733	1780	B
AmT-060	GD-A	100.635	29.7733	1780	C
AmT-061	GD-A	101.635	30.7733	1780	B
AmT-062	GD-A	98.635	27.7733	1780	C
AmT-063	GD-B	98.6403	27.7831	1936	C
AmT-064	GD-B	98.6403	27.7831	1936	C
AmT-065	GD-B	98.6403	27.7831	1936	C
AmT-066	GD-B	98.6403	27.7831	1936	C
AmT-067	GD-C	98.59	27.7911	2039	A
AmT-068	GD-C	98.59	27.7911	2039	C
AmT-069	GD-C	98.59	27.7911	2039	B
AmT-071	GD-C	98.59	27.7911	2039	A
AmT-072	GD-C	98.59	27.7911	2039	A
AmT-073	GD-D	98.59	27.7911	2306	A
AmT-074	GD-D	98.59	27.7911	2306	A
AmT-076	GD-D	98.59	27.7911	2306	B
AmT-077	GD-D	98.59	27.7911	2306	B
AmT-080	GD-E	100.349	29.9081	1809.5	A
AmT-081	GD-E	101.349	30.9081	1809.5	B
AmT-082	GD-E	102.349	31.9081	1809.5	C
AmT-083	GD-E	103.349	32.9081	1809.5	D
AmT-084	GD-F	98.3536	27.8989	1585	C
AmT-085	GD-F	99.3536	28.8989	1585	A
AmT-086	GD-F	100.354	29.8989	1585	A
AmT-087	GD-F	101.354	30.8989	1585	B
AmT-088	DLJ-A	98.3344	27.8722	1449	B
AmT-089	DLJ-A	99.3344	28.8722	1449	C
AmT-090	DLJ-A	100.334	29.8722	1449	B
AmT-091	DLJ-A	101.334	30.8722	1449	C
AmT-092	DLJ-A	102.334	31.8722	1449	D
AmT-093	DLJ-B	98.3331	27.8725	1622	B
AmT-094	DLJ-B	99.3331	28.8725	1622	D
AmT-095	DLJ-B	100.333	29.8725	1622	C
AmT-097	DLJ-B	102.333	31.8725	1622	D
AmT-098	DLJ-B	103.333	32.8725	1622	C
AmT-099	DLJ-C	98.3297	27.8725	1762	B
AmT-100	DLJ-C	99.3297	28.8725	1762	D
AmT-101	DLJ-C	100.33	29.8725	1762	A
AmT-102	DLJ-C	101.33	30.8725	1762	A
AmT-103	DLJ-C	102.33	31.8725	1762	B
AmT-104	DLJ-D	98.3258	27.8086	1436	B
AmT-105	DLJ-D	99.3258	28.8086	1436	B
AmT-106	DLJ-D	100.326	29.8086	1436	D
AmT-107	DLJ-D	101.326	30.8086	1436	B
AmT-108	DLJ-D	102.326	31.8086	1436	A
AmT-109	DLJ-D	103.326	32.8086	1436	A
AmT-110	DLJ-E	98.3506	27.74	1434	B
AmT-111	DLJ-E	99.3506	28.74	1434	B
AmT-112	DLJ-E	100.351	29.74	1434	C
AmT-113	DLJ-E	101.351	30.74	1434	C
AmT-114	DLJ-F	98.3022	27.6889	1255.6	B
AmT-115	DLJ-F	99.3022	28.6889	1256.6	B
AmT-116	DLJ-G	98.3133	27.6869	1599	A
AmT-117	SHC-A	98.7319	28.135	1418	C
AmT-118	SHC-A	99.7319	29.135	1418	C
AmT-119	SHC-A	100.732	30.135	1418	B
AmT-120	SHC-A	101.732	31.135	1418	A
AmT-123	SHC-C	98.7581	27.9347	1800	A
AmT-124	SHC-C	99.7581	28.9347	1800	B
AmT-125	SHC-C	100.758	29.9347	1800	C
AmT-126	SHC-C	101.758	30.9347	1800	B
AmT-127	SHC-C	102.758	31.9347	1800	C
AmT-129	SHC-D	98.7689	27.9294	1631	C
AmT-130	SHC-D	98.7689	27.9294	1631	A
AmT-131	SHC-D	98.7689	27.9294	1631	B
AmT-132	SHC-D	98.7689	27.9294	1631	B
AmT-133	SHC-E	98.8506	27.1294	1400	B
AmT-134	SHC-E	98.8506	27.1294	1400	B
AmT-135	SHC-E	98.8506	27.1294	1400	C
AmT-136	SHC-E	98.8506	27.1294	1400	C
AmT-137	SHC-E	98.8506	27.1294	1400	D
AmT-138	SHC-B	98.7422	27.945	1698	B
Note: a, the abbreviation of specific collection places.
b. Fruit types are divided into spherical(A), spindle (B), cone (C) and ellipse (D) based on the ratio of length and width of fresh fruits.
		YPCE1-1

## Sheet: Table S7
Supplementary Table 7. The identification of volatile constituents in different geographic population fruits
Alig. ID	Rt(min)	Average RIa	Lib.RIb	Matchc	Metabolite name	Molecular Formula	CAS NO.	Types	AmT-002	AmT-005	AmT-006	AmT-007	AmT-008	AmT-010	AmT-011	AmT-012	AmT-013	AmT-014	AmT-015	AmT-016	AmT-017	AmT-018	AmT-019	AmT-020	AmT-021	AmT-023	AmT-024	AmT-025	AmT-028	AmT-029	AmT-031	AmT-032	AmT-033	AmT-034	AmT-035	AmT-036	AmT-038	AmT-039	AmT-040	AmT-041	AmT-042	AmT-043	AmT-044	AmT-045	AmT-046	AmT-047	AmT-049	AmT-050	AmT-051
cpd1	6.636	932.55	929	867	2-methyl-5-(1-methylethyl)-Bicyclo[3.1.0]hex-2-ene	C10H16	2867-05-2	Alkenes	106904	165342	127920	146776	63508.7	272818	90679.8	156478	980756	130832	132340	71132.9	162800	99197.3	157331	1374372	106877	172870	151892	200669	166359	549066	106456	467441	256233	228820	353372	450232	205613	209011	343756	196461	1606394	137435	1198486	322899	83173.9	225003	114287	229339	266208
cpd2	6.989	947.18	940	706	Acrylic acid isoamyl ester	C8H14O2	4245-35-6	Esters	10433.9	4994.18	8583.42	2705.54	4833.49	29681	11060	14115.1	33268.8	9566.02	23494.7	1596.94	24711	8409.32	21725	28149.6	19050.6	1653.87	11075.8	34320.8	19162.5	15446.4	6629.99	23655.8	21438.4	9393.1	11307.6	16572.8	52601.1	24140.1	20399.5	56892.2	82855.1	26386.4	73599.7	32688.2	21332	37781.8	13391.6	19479.3	43871.5
cpd3	7.708	977.01	979	813	β-Pinene	C10H16	127-91-3	Alkenes	358885	302729	1389086	605794	233864	1071143	1122625	539325	1194902	382019	643372	478557	474268	667563	1042667	736027	735072	427326	616470	1499593	551498	401715	490674	493437	1227784	326344	631020	894026	414280	296636	735227	1306084	3042141	869142	1087063	558111	248168	1120627	713087	494058	863060
cpd4	7.989	988.69	986	921	6-methyl-5-Hepten-2-one,	C8H14O	110-93-0	Ketones	232025	463489	554329	344482	218301	451123	532783	349594	211136	384219	236307	472226	141206	233036	202275	193494	247883	242429	312977	256971	351346	179227	225931	213833	385024	427741	346554	149573	318776	182999	245758	433214	833980	324848	412286	242614	196889	304116	332555	242946	468663
cpd5	8.074	992.18	991	862	β-Myrcene	C10H16	123-35-3	Alkenes	236695	232259	281392	375049	279544	510677	259575	450338	1375548	356779	406429	178261	617986	409524	633076	711719	534995	676185	468688	547201	376405	517431	250325	415078	460560	323268	541835	704246	604320	528542	1585191	609722	2302616	630142	1294236	342210	153054	829808	278084	234623	759355
cpd6	8.366	1004.15	1003	907	Octanal	C8H16O	124-13-0	Aldehydes	1.49348e+06	1.27256e+06	1.18319e+06	1.28677e+06	1.3155e+06	2.01172e+06	1.26641e+06	1.05905e+06	3041573	1.42731e+06	1.48373e+06	1.60977e+06	2.05462e+06	1.22891e+06	1.88722e+06	2069654	1.92574e+06	2.18191e+06	1.35049e+06	2475697	1.93274e+06	2732017	1.05241e+06	3005084	2219839	1.36715e+06	1.10776e+06	1472453	1.74224e+06	2.12113e+06	2835527	2155184	5402794	2282268	4756798	1.81758e+06	962675	1.95076e+06	941634	1.38095e+06	1.89491e+06
cpd7	8.402	1005.6	1005	868	α-Phellandrene	C10H16	99-83-2	Alkenes	1741962	925642	1559612	1501181	3598946	3120022	1914777	5727722	15479560	3658523	4313318	1248881	8267279	5474320	4359884	3578035	5645654	9950030	4640444	7738616	3402516	1082036	2726927	1047750	4865123	2972664	4923206	6648941	1597460	5083029	19368200	2719046	12434020	4993646	5111001	2739259	947248	12692660	1867871	2611618	10448070
cpd8	8.732	1018.74	1017	870	1-methyl-4-(1-methylethyl)-1,3-Cyclohexadiene	C10H16	99-86-5	Alkenes	63746.4	38314.7	56335.2	63367	106353	107821	64243.9	158094	431785	106751	122385	43352.5	220355	139879	135366	112426	159730	273105	134353	114255	103289	42553.8	66412.6	40265.7	135172	84657.1	133015	190155	60293.8	118274	498381	87415.4	214202	135551	146296	55060.3	35475.5	321520	56251.9	71721.5	290085
cpd9	8.914	1025.99	1025	725	p-Cymene	C10H14	99-87-6	Aromatic hydrocarbons	693308	462489	571221	458418	749496	699166	477330	943018	1840384	1061496	838944	533614	1460534	1094341	592213	608463	990784	1542183	857328	905770	550276	743305	1272166	642380	1015056	676721	912850	820274	292965	583125	2110609	605039	5167888	742415	885157	535697	269826	2057392	483316	487371	1730794
cpd10	9.019	1030.14	1030	818	Limonene	C10H16	138-86-3	Alkenes	337228	153679	129884	288251	338198	373249	151541	261955	1043563	160002	212703	98207.6	297318	179792	222846	278889	189679	218874	457549	303050	185090	385847	213747	147389	407765	137632	211944	504409	139200	255147	902991	366894	1803503	374242	722740	159074	96658.2	583547	175624	209449	720623
cpd11	9.081	1032.61	1032	978	1,8-cineole	C10H18O	470-82-6	Enols	7426594	5846631	5162138	13476670	6791275	13524290	6528611	10421270	16964500	6857331	10375650	5973450	11957800	7971494	11659130	13277990	7624838	8386091	12144390	12353990	8539122	8273858	3903567	6846964	7236308	4635002	8735525	9176399	5435380	3830545	14901320	19598280	32323990	7039046	14386820	5073987	5033817	9431692	7026101	3437975	13644910
cpd12	9.5	1049.34	1049	931	trans-β-Ocimene	C10H16	3779-61-1	Alkenes	613944	533875	664395	513248	651743	692727	919402	1268811	806291	554935	565596	312906	690531	597275	838058	871990	467039	476211	397564	688416	494201	1203505	327461	1111634	832737	523464	843831	1091838	599439	412390	1892890	738168	3608641	932316	1866094	468660	272656	1176723	466826	396852	1264486
cpd13	9.717	1057.98	1060	903	(E)-2-Octenal	C8H14O	2548-87-0	Enols	983704	1.68353e+06	1.71728e+06	1.09963e+06	1.63662e+06	3592100	2348762	2560764	6197952	1.58348e+06	3121755	2186134	1.94263e+06	1.91626e+06	4844167	3192168	2287308	2801764	1.79376e+06	5621864	1.87969e+06	5823334	1.49821e+06	5584968	3245034	1.44356e+06	1.85457e+06	2154314	3461820	995080	2573558	2.66952e+06	11770808	1.65359e+06	4.22338e+06	2573800	2197340	5774254	879379	1.32619e+06	2.92597e+06
cpd14	9.974	1068.21	1070	937	(1α,2α,5α)-2-methyl-5-(1-methylethyl)-Bicyclo[3.1.0]hexan-2-ol	C10H18O	17699-16-0	Enols	183008	137447	102344	325027	239579	166917	154035	218201	238767	205652	184349	131536	291370	231713	258198	285193	151987	185392	305738	302934	204949	312764	89108.8	310037	166027	135855	186908	172321	131264	129674	401661	752144	1090566	161978	357187	98565.5	145003	229774	155751	84499.2	304536
cpd15	10.049	1071.2	1071	790	1-Octanol	C8H18O	111-87-5	Alcohols	11542.3	8315.39	15949.6	24166.9	3709.67	21946.5	22178.8	17943.1	11036.6	19780.3	18111.8	8860.12	25561.7	24218.7	45869	30304.5	22281.4	18760.5	26410	30363.7	22075.1	59367.4	1982.71	42927.9	15542.5	19687	15691.7	17730.4	58183.6	78047.6	32007.7	2486.46	70769.5	33400.2	64840.5	23708	8711.07	30802.5	20162	10838	31966.3
cpd16	10.223	1078.12	1077	736	p-Cresol	C7H8O	106-44-5	Phenols	16017.2	11595	18424.3	13344.5	8040.48	13565.5	18419.8	17699.2	11965.3	13703.2	7021.27	18598.2	9115.87	11324.7	32314.3	11769.9	21479.5	9759.12	20559.1	20537.2	14129.3	17244	9705.59	15944.2	14403.7	19031.2	13750.1	8936.06	15884.9	23259.6	7753.96	32241	68846.1	18923.2	21791.9	19750.7	16217.4	20097.8	8556.48	11733.2	12132.3
cpd17	10.514	1089.72	1088	836	1-methyl-4-(1-methylethylidene)- Cyclohexene	C10H16	586-62-9	Alkenes	53304.3	36639.9	42612.7	56601.9	85674.7	82187.3	57319.6	102188	228432	80130.1	83788.6	37598	150832	98201.9	78898.3	81704.8	89751.1	148924	81835.5	145035	74453.8	53828.8	56120.9	53676.7	103699	65874.7	91779.6	111762	54886.4	81574.9	294020	87416.6	292520	79367.3	113514	56070.5	30426	223880	34256.8	54549.9	182236
cpd18	10.543	1090.87	1082	745	1-methyl-3-(1-methylethenyl)- Benzene	C10H12	1124-20-5	Alkenes	16423.3	17341.8	14502.9	8790.85	8462.46	9818.65	11966.4	8940.47	9246.18	10942.4	7417.96	7956.93	8560.46	8750.43	6563.15	6143	14400	13622.5	10867	8151.42	11884.9	16860.7	6226.61	12517.7	9669.22	18060	10239.5	7465.55	8138.77	4594.85	14195.5	10724	19954.6	7315.2	7619.22	8531.61	4866.39	10461.1	5619.21	6182.36	10385.4
cpd19	10.588	1092.66	1092	832	2-Nonanone	C9H18O	821-55-6	Ketones	30557.2	24978.8	32750.3	71872.2	17042	50739.2	13041.9	46456.5	208801	18713.7	20013.3	41952.9	12416.3	10086.7	30088.8	27998.9	16597.7	56173.9	25466	160224	26616.8	132988	11494.8	138899	39090.4	37133.1	42828	9826.76	22687.3	16805	17700.3	122964	59513.1	32562.9	68186.4	50830.5	59150	46069.7	28537.6	25161.3	41225.5
cpd20	10.594	1092.9	1095	655	2-hexyl-Furan	C10H16O	3777-70-6	Oxygen heterocyclics	166047	122245	74567.8	71430.3	56467.1	61033.5	42648.2	41428	59527	66115.6	35699.2	63977.4	46564.4	39515.6	40843.2	58309.3	72469.5	69479.9	64898.6	86543.2	95546.4	234196	37097.4	155680	77873.1	109678	60217.7	37335.8	59081	39309.7	41713.2	123910	117960	69568	71744.4	66487.2	43026.3	88709.7	37674.2	50441.2	106114
cpd21	10.705	1097.35	1099	699	2-(1-methylethylidene)-Cyclohexanone,	C9H14O	13747-73-4	Ketones	24966.1	32497.3	40986.9	32654.7	20425.5	38693.8	31378.1	25912.2	36560.1	29471.6	20697.2	29081.1	23917	20472.6	19478.9	29023	26395.6	31812.9	28676.8	22374.1	45914.4	33924.3	12251.1	43599.5	38048.9	35269.1	25546.7	16094.4	35821.3	20277.4	28591	57723.4	100811	29973.8	46896.7	35176.1	24453.7	32505.4	24022.6	24916.4	52804.9
cpd22	10.895	1105.04	1104	797	Nonanal	C9H18O	124-19-6	Aldehydes	19654.4	17325.2	18226.4	13940.3	11781	18889.6	17952.8	12528.7	12006.5	12861.4	20810.6	16800.3	14701.6	19597.9	16558.8	16325.4	12353.3	15608.2	21996.9	13688.9	15063.1	27784.8	16147.9	38909.5	17794.9	14540.2	13754.6	11487.7	13736.2	18025	11910.6	25541.8	32884.2	11083.6	16157.8	15884	12200.9	19289.1	12698.8	12746.5	23356.8
cpd23	10.989	1108.87	1115	735	Cyclooctanone	C8H14O	502-49-8	Ketones	76343.6	84990	104548	102849	63277.8	119967	83126.2	78031	95012.8	73488.6	61778.6	82836.4	71150	44823.3	59591.2	82021.1	69116.9	70492.6	70197	65774.4	109573	106128	37271.1	128504	97430.1	81913.2	65961	40373.6	77434.4	56703	66209	117233	189697	62761.8	103145	83385.1	74497.6	89498.2	55425.7	76632.6	110362
cpd24	11.331	1122.84	1122	869	1-methyl-4-(1-methylethyl)-2-Cyclohexen-1-ol,	C10H18O	29803-82-5	Enols	3099.79	9012.99	12414.6	15676.6	12736.5	15279.9	11875.6	14887.5	20795.2	16323.9	5242.17	4150.51	18629.7	7300.73	18149	5311.51	15099.5	20233.8	18229.6	16388.6	14659.3	20397.6	5427.68	17433.5	24028.9	15973.7	7430.2	12936.1	4446.24	12254.2	22802.8	5907.43	48793.5	9507.99	19719.3	8291.73	5346.5	20732.8	9170.43	4484.56	19720.5
cpd25	11.52	1130.57	1131	896	(E,Z)- 2,6-dimethyl- 2,4,6-Octatriene	C10H16	7216-56-0	Alkenes	63654.3	54391.4	65177.3	56532.7	54377.1	81929.3	91194.9	111437	111920	52336.3	60662.1	30866.5	59686.5	51619.7	92229.5	86182	53030.3	54605.2	49157.1	67960.1	47090.4	95261.8	29309	101285	75174.7	46077.7	74631.7	91755.3	77036.2	47646.6	150767	92532.1	287888	77721.6	159150	46232.3	27022.9	103766	48593.2	33880.3	112426
cpd26	11.774	1140.92	1139	782	[1S-(1α6,6-dimethyl-2-methylene-Bicyclo[3.1.1]heptan-3-ol	C10H16O	547-61-5	Enols	5679.43	5562.15	6878.7	5988.74	7156.3	7916.72	5807.2	9436.44	12268.6	10402	7645.54	3591.24	11305.8	10122.9	5894.31	6446.76	9814.24	16240.1	8868.71	9888.29	5986.52	7653.42	706.926	10251.4	9231.58	5621.04	8480.89	6096.56	2897.17	7734.06	18426.5	8749.95	18439.9	6673.97	10911.3	4863.45	4034.07	15652.8	3726.87	5572.64	11192.9
cpd27	11.9	1146.06	1147	890	7-methyl-3-methylene-6-Octenal	C10H16O	55050-40-3	Aldehydes	400313	627225	783605	390949	329950	620016	748666	649950	382338	409506	433532	467373	188191	388575	396370	311051	411698	388704	507814	531487	518651	485197	303316	613932	653074	618305	618903	293381	582348	200015	420002	837579	777264	475257	510963	443312	323900	672565	488507	278604	652047
cpd28	12.032	1151.48	1152	895	(R)-3,7-dimethyl-6-Octenal	C10H18O	2385-77-5	Aldehydes	20156.4	39607.1	34433.2	3978.81	3020.51	3924.43	27216.4	22609.4	7028.58	26680.5	29508.3	23259.1	8041.81	4782.64	23786.8	4131.14	31194.5	6470.32	21186	18620.7	5416.11	5633.24	22280.6	25649.8	5854.42	20482.2	25498.8	3519.42	4187.73	18504.7	32366.2	7865.67	9287.78	29156.4	6640	6797.23	4826.47	5619.9	32348.6	4732.66	5790.82
cpd29	12.374	1165.45	1170	860	Isoneral	C10H16O	/	Enols	55942.1	101339	129468	51421	35796.4	67938.9	93458.8	5157.11	39879.4	75866.4	62147.5	78414.4	36950.2	61264.9	46223	43300.2	66805.8	60540.9	80057.6	53777.3	55406.2	54465.1	43215.6	70272.8	53692	62996.5	89191.2	34570.8	68765.9	28356.7	60589.1	117047	90702	42330.5	66119.2	57836.9	41042.7	63438.2	70479.6	41916.4	2679.14
cpd30	12.45	1168.56	1166	869	α,α-dimethyl-4-methyleneCyclohexanemethanol	C10H18O	7299-42-5	Enols	368072	329333	277968	616203	358122	453996	267091	417556	454721	347013	360477	244185	505067	303626	374672	491779	268431	300545	472558	551716	442387	444909	114116	620740	374810	221751	322947	275849	302782	266526	618517	1210279	1033634	277611	513950	257089	269082	352642	228042	230897	458953
cpd31	12.452	1168.64	1664	722	(Z,E)-9,12-Tetradecadien-1-ol	C14H26O	51937-00-9	Enols	267152	397866	158587	38332	187486	311613	126180	169155	535987	499880	169326	99175	253381	176913	169996	667031	148769	168011	174033	78518.9	182121	110184	221484	2018104	422920	325657	442420	359140	285030	258108	270789	451607	1514782	108238	1181059	297839	301684	190158	100284	255968	304348
cpd32	12.576	1173.68	1192	741	(1α,2β,5α)-2-methyl-5-(1-methylethenyl)- Cyclohexanol	C10H18O	38049-26-2	Enols	69463.1	52102.8	56704.5	38332	75436.4	46772.4	44932.4	66873.1	98882.1	117966	74159.5	57629.7	137531	111790	37202.3	53743.3	88372.8	148024	69798.7	78518.9	67246.5	113052	103514	128192	115836	78414.4	72585.5	51878.7	24084.6	69527	152637	68639.8	305904	66735.6	76557.9	46156.8	33977.1	168286	38844.6	78530.8	117015
cpd33	12.713	1179.28	1177	872	Terpinen-4-ol	C10H18O	562-74-3	Enols	410381	384818	375603	618190	311406	617889	278644	464499	568994	357700	396083	249552	469160	245058	310806	517396	319707	340559	455370	411060	441257	465247	115108	641549	394015	225902	349279	298196	326184	267887	571977	735456	778747	260468	502118	306788	271451	363847	204286	265409	407677
cpd34	12.801	1182.9	1179	766	3,7-dimethyl-3,6-Octadienal	C10H16O	55722-59-3	Aldehydes	151951	201797	237038	183062	133837	203107	196034	175876	157983	180229	156985	153098	152211	128246	125350	154200	368123	75192.6	203254	152619	166046	161641	77452.2	203963	156112	131602	177386	98868.1	156992	98166.6	204666	275032	196137	126565	175045	132624	107425	93854.8	337512	101760	199940
cpd35	12.841	1184.54	1185	732	Isogeranial	C10H16O	/	Aldehydes	928819	878588	1345280	1090342	847394	1810922	1093698	1254684	1804046	967818	1220485	1151493	948950	815217	1244029	1684395	1043038	1236843	1117688	1272261	1989022	1515185	560347	2297671	1752252	1056178	934435	731319	1727987	1323583	1241784	2043393	2441734	1503915	2189276	1581342	1194366	1941886	827314	1408943	1987704
cpd36	12.913	1187.44	1167	722	Bicyclo[2.2.1]heptan-2-ol	C7H12O	1632-68-4	Enols	1286260	884976	1513948	1129392	1014401	1846411	1276060	1545085	2257850	999481	1591061	1230509	833006	1064321	1733238	1717975	1133624	1306388	1247322	2082510	2864662	2624941	792632	3415748	2539846	1491177	1139705	951146	2414187	1763599	1250748	2325436	3075523	2085469	2809339	2169939	1439976	2629087	898146	1684270	2365835
cpd37	13.027	1192.13	1189	928	α-Terpineol	C10H18O	98-55-5	Enols	2184561	1935811	1694595	3645351	2232927	2625028	1555345	2528901	2781305	2073251	2174316	1452973	3074371	1865013	2306560	2984022	1651784	1918433	2874963	3535118	2784608	2692125	712207	3668975	2297938	1457253	1956872	1667827	1947608	1751928	4518634	5409313	5940862	1820084	3145327	1617974	1731315	2157928	1380865	1525883	2736753
cpd38	13.153	1197.28	1198	849	(E)-4-Decenal	C10H18O	65405-70-1	Aldehydes	216630	210163	134224	135926	144296	143095	92442.8	95581.9	168989	137076	341063	156480	109104	105347	129780	162152	148284	319865	141732	322116	197288	376996	96445.5	426444	178669	260044	134503	105065	144172	121891	133404	203617	191846	170587	233836	146021	106253	241678	106024	132890	238552
cpd39	13.259	1201.69	1190	732	α-Thujenal	C10H14O	57129-54-1	Aldehydes	45694.9	38645.3	42004	29501.9	52823.3	46527	37084	60051.2	73469.9	83731.2	47533.8	57866.4	83901.6	94697.2	29763	36134.9	60341.9	105153	57256.6	76887.6	38425	114962	58595.9	164724	66679.5	47003.2	93542.3	35516.4	12645.3	44047.5	130445	51005.3	114200	46660.1	86507.5	65383.1	25513.5	125343	28769.8	43038.9	65806
cpd40	13.377	1206.75	1210	883	octyl ester Acetic acid	C10H20O2	112-14-1	Esters	250732	188382	211215	154798	173428	219475	165216	123645	190652	217692	163374	239550	177090	139937	41310.6	307726	172295	230701	187686	470441	261612	418568	96043.6	560613	258744	172369	144101	151782	25483.2	47490.5	57020.2	215193	335689	24069	44750	195322	138515	246975	127985	202635	354411
cpd41	13.484	1211.35	1192	824	acetate1-Octen-1-ol	C10H18O2	77149-68-9	Esters	18248.9	24621.3	31757.5	24207.5	17821.1	23368.1	22060	18277.5	47614.8	15170.7	22722.5	21327.8	21943.5	34368.2	252022	130181	45493.6	36232.4	65071.2	20976.3	38536	13657	13758.2	19038.1	37684.8	30510.3	15136.5	24003.7	126621	279138	354785	50270.7	36279.7	115345	251958	48108.6	15258.9	25641.4	11173.7	22590.9	8078.21
cpd42	13.618	1217.09	1208	885	2,5-dimethyl- Benzaldehyde	C9H10O	5779-94-2	Aldehydes	229475	26156.6	158282	193417	203557	392182	127376	24797.5	25375.1	239193	178732	182570	327917	240352	196417	522907	184982	27022	173295	172997	42868.3	181861	279246	194828	58364.4	72060.1	251560	239595	32037	65365.9	217649	174428	155591	57776.2	132649	111266	211396	135012	231945	239343	164959
cpd43	13.706	1220.84	1208	738	3-methyl-6-(1-methylethyl)- 2-Cyclohexen-1-ol	C10H18O	16721-39-4	Enols	51622.4	97898.7	107039	49568.6	31785.7	66789.9	85222.3	56916.8	34967.8	73113.4	41800.4	76193.2	35996.9	46617.9	40961.5	39295.8	61581.7	59661.3	76147.4	61080.6	39200.3	40395.2	36153.6	38898.9	46038.1	41130.7	63240.5	31640	43094.1	23594.9	65639.6	95744.8	104846	33747.3	49415.3	37831.3	37533.2	46969	55656.7	29732.2	70863.3
cpd44	13.787	1224.35	1228	855	1,3,3-trimethyl2-Oxabicyclo[2.2.2]octan-6-ol	C10H18O2	18679-48-6	Enols	192594	93856.8	133905	282320	188446	124720	151578	122327	208267	261107	103187	77102.4	231243	125691	108389	310784	78316.6	81011.1	135767	140654	278642	170716	26086.1	200643	127080	159021	214949	167870	155785	168368	280551	430227	557104	193282	222064	106879	118478	116019	84405.8	70538.3	182197
cpd45	13.908	1229.51	1240	719	(Z)-3,7-dimethyl-3,6-Octadien-1-ol,	C10H18O	5944-20-7	Enols	85639.4	400700	306053	107669	108400	93205.5	192175	86912.5	161350	45482.1	113377	97001.4	73739.1	132465	165316	160299	114602	111879	135940	211781	127489	249091	88546.8	287434	168664	166343	235106	118732	219504	99748.4	278373	189683	380806	208976	395682	144850	88229.8	264219	413838	29047.2	238214
cpd46	14.204	1242.25	1228	705	(-)-cis-Isopiperitenol	C10H16O	96555-02-1	Enols	1568178	3065540	3742776	1850214	1137946	2345409	3189633	2130793	1124305	2472282	1289585	2546825	1222267	1426902	1215327	1296778	1897218	1927018	2633022	2085636	1301326	1019104	1082145	1136936	1757209	1385137	2046382	914981	1465232	654768	2034029	3317219	3381204	1162506	1651590	1342442	1452284	1755972	1926400	963597	2997896
cpd47	14.357	1248.79	1252	804	(Z)-2-Decenal	C10H18O	2497-25-8	Aldehydes	247067	242735	166305	179946	191385	212123	131328	143214	263102	178823	157946	232418	146115	156690	214399	257251	176399	194796	199198	551530	215030	461979	140280	484994	246719	151476	170225	146987	177566	169218	160990	322818	355286	219118	380682	212189	188080	397576	141215	165836	520180
cpd48	14.556	1257.33	1255	814	Geraniol	C10H18O	106-24-1	Enols	1.43915e+06	1.62549e+06	6690587	975106	849033	1.69028e+06	2791292	1.15778e+06	4641024	1.2091e+06	2350823	1.49194e+06	1.89784e+06	2314022	35429450	14103256	10654909	9306100	9260796	2664420	6718998	8097966	804225	7601047	6116782	1.89978e+06	1.35619e+06	3628303	47380610	20516270	18069846	11445303	2903506	24416610	26146530	11013537	1.77993e+06	15213110	3906130	2643343	6034392
cpd49	14.696	1263.37	1263	938	(E)- 2-Decenal	C10H18O	3913-81-3	Aldehydes	9533685	9914449	7238268	8336365	9010714	10598570	6374611	7561190	13500380	7740956	8582412	10558040	6630181	7865412	10802550	12411920	7253419	8854438	8448869	24713220	10372730	20786450	6804804	23585250	12316150	7040359	8594919	7814218	10303510	9015576	8810879	14225430	17004060	11386330	19068590	10850190	9224309	19378330	6996035	8108523	23312950
cpd50	14.875	1271.02	1257	886	(E)- 2-Decen-1-ol	C10H20O	18409-18-2	Enols	183438	258624	333284	185160	159277	290294	344433	299731	224617	202342	234781	243313	138124	215393	434812	232268	110278	108065	155017	390158	237775	154789	156829	230167	328269	213834	260981	202845	495771	883645	520351	382750	434441	305342	454154	239985	212232	209844	243019	188437	450320
cpd51	14.921	1272.99	1270	925	trans-citral	C10H16O	141-27-5	Aldehydes	19600900	30313050	36834520	24095780	20983050	34122090	38463880	35217650	25725560	24890990	27659190	30333360	14208880	26181780	28730360	23834230	22352720	23997590	29539440	36068660	25535030	24657290	20784370	28792840	31069040	25665420	32852740	20378870	33501340	16063650	29799940	36763150	44799640	28995290	34195350	28559260	25362670	37909410	29397220	20191010	41848570
cpd52	14.939	1273.76	1276	722	Citral	C10H16O	5392-40-5	Aldehydes	5851540	10052610	13335590	7252785	6223544	11991700	14348760	12646260	8027782	7621160	8784802	10087070	4144229	8187154	1061.32	7274469	6773930	7318293	9753792	13933670	7896036	7539623	6089155	10857.3	10665700	7815676	11116770	5970407	11774350	4645537	10095000	13170660	17871870	305661	11909660	6970.06	7924610	14023090	9440504	5877085	17611590
cpd53	15.131	1282.04	1288	718	10-Undecenal	C11H20O	112-45-8	Aldehydes	153334	153925	213240	131140	124740	222524	228808	223487	270796	135824	228288	206353	157284	274071	322530	297106	124650	46319.6	177256	313244	244833	282688	22532.4	311689	326500	214808	150621	30858.6	335894	329249	32632.3	243785	350587	248482	345100	431107	205860	281169	170123	201034	346322
cpd54	15.145	1282.61	1275	722	1,12-Tridecadiene	C13H24	21964-48-7	Alkenes	1170953	494292	1740429	862154	1029724	2510316	1977837	2305923	3543957	938347	2830184	1677549	793246	1602863	3026095	2542243	1009561	1609779	1550780	3885174	2784338	3838503	1126859	4780359	3657403	1357537	1324059	1279834	3902659	3026767	1525950	3183359	5898555	3096807	5568185	3445578	2521260	4801494	1194397	1966218	5060366
cpd55	15.33	1290.54	/	/	trans-2,3,3a,7a-tetrahydro-1H-indene-4-carbaldehyde	C10H12O	1002297-86-0	Aldehydes	7996443	7374409	10548450	9610004	7253990	13211190	10315450	10490010	13934740	7837415	8300654	7965923	7382780	6855097	9732013	11085500	7329113	8506786	8603137	11325980	12365430	10690630	4571223	12306640	11046290	6677320	8477379	7037282	11785590	9236239	11506950	15032680	22247510	10533050	17619820	10460940	10898090	15214300	7997229	7702516	17880680
cpd56	15.598	1302.16	1299	780	2-methyl-5-(1-methylethyl)-Phenol	C10H14O	499-75-2	Phenols	37697.3	26446.9	33647.2	22331.7	43006.8	24423.7	27539.3	49506.7	53038.5	57463.7	37372.7	25089.2	70794.3	52634.5	23139.8	26735.2	55760	87680.1	46968.5	51155.1	30509.4	37598.4	39829.6	42787.7	60202.3	35966	37726.7	34513.6	14882.1	51951	104838	33950.8	132553	43827.6	38983.1	31158.2	19820.9	91147.4	24798.3	39918.9	76974.2
cpd57	15.743	1308.76	/	/	cis-2,3,3a,7a-tetrahydro-1H-indene-4-carbaldehyde	C10H12O	934843-43-3	Aldehydes	2775624	2190913	3149485	2568875	2118699	3481042	2784663	2948302	4155563	2201784	2490764	2198903	2084103	1.99279e+06	3356593	3097508	2358117	2695451	2557452	1.85072e+06	3736988	5161602	1.42096e+06	4552363	3872125	2463974	2479285	2273312	4485344	3444095	3756031	4596712	3.45513e+06	4041765	2.93893e+06	3775850	3089571	4579245	2280736	2361150	2.69562e+06
cpd58	15.946	1317.99	1316	735	(1S,2S,3R,5S)-(+)-Pinanediol	C10H18O2	18680-27-8	Enols	447648	389644	462790	291254	416831	327013	282659	421210	569473	669053	423681	451205	668866	537358	166268	245596	426346	713264	347876	528000	279918	621800	715826	771856	733801	402018	427606	271843	133376	475494	764348	349297	2227655	405924	477244	350988	233362	1039941	319269	491102	822237
cpd59	16.096	1324.77	1323	708	methyl ester 3,7-dimethyl2,6-Octadienoic acid	C11H18O2	2349-14-6	Organic acids	5442.58	15865.9	11357.2	7947.29	5598.05	8714.9	8790.46	7437	8688.82	13292.5	4851.85	12539.9	3231.91	3663.81	16189.3	10017.4	3636.17	4636.95	7989.86	20814.8	3940.97	10872.3	5166.69	11746.3	12693.8	11004.3	21927.3	3594.51	13339	11056.3	14295.4	10994.2	4843.7	5341.7	11803.8	12491.1	15095.9	12701.5	11471	5522.14	38097.4
cpd60	16.146	1327.03	1325	751	4,6-dimethyl-Dodecane	C14H30	61141-72-8	Alkanes	38794.2	45689.6	50334	31586.2	28340.3	41664.4	54042.8	48973.6	52924.1	36855.7	46390	55627.1	73583.8	123851	91340.5	100430	33951.1	49447.3	45815.1	54031.8	43952.2	57954.5	36543.6	39368.4	72653.2	82506.8	34446.9	41680.6	71190	104404	64489.8	41910.3	37051.6	49501	46512.6	166978	43149.9	36553.2	44657.1	42973.9	52434.8
cpd61	16.538	1344.83	1307	923	4-indanecarbaldehyde	C10H10O	51932-70-8	Aldehydes	1873227	1509747	1822859	1520358	1224972	1948001	1459510	1465620	1982159	1327586	1176354	1373658	1048024	973703	1336277	1372370	1352220	1433656	1262102	1498269	1894567	2673763	804874	2287373	1713412	1294103	1264509	984132	1979217	1154206	1669556	1935547	3495046	1650459	2303151	1602706	1457577	1913335	1136610	1137242	2430349
cpd62	16.63	1349.03	1350	815	α-Terpinyl acetate	C12H20O2	80-26-2	Esters	30443.8	19617.9	33169.4	74305.4	22406.3	53752	25408	31677.4	37775.9	30291.6	26825.2	28079.9	58362.8	23029	86012.2	47306.6	45916.1	22010.8	32757.7	49116.4	24148.9	31233.6	4963.93	28851.3	48577.2	23355.8	30880.8	24892.8	45839.2	40825.5	57051.4	61475.2	68357.4	92986.9	56250.8	30909	25192.8	5550.1	25764.4	24821.9	23975.6
cpd63	16.687	1351.62	1354	816	6-Octen-1-ol, 3,7-dimethyl-, acetate	C12H22O2	150-84-5	Esters	180193	362583	485315	193173	85587.7	397811	328344	251738	152433	259464	169093	404586	87845.8	107946	395908	179222	88592.5	210594	170251	379150	158512	180211	140130	273544	254091	150864	257506	71263.2	421153	173184	599333	340709	1012668	358473	382393	136993	178737	272175	333021	126917	783893
cpd64	16.735	1353.79	1354	694	2-(1,1-dimethylethyl)-4-methyl-Phenol	C11H16O	2409-55-4	Phenols	10319.1	5266.79	11332.5	8855.92	7807.5	10130.6	16406.7	10650.9	7046.34	13271.9	8628.13	4321.29	8733.97	6005.27	7261.84	11044.4	8757.31	8385.35	9400.95	10765	8122.09	7898.46	5180.76	7660.19	9792.59	6044.4	6917.68	5985.48	5051.89	8338.15	7336.47	9960.26	10768.1	14681.8	10204.8	5565.52	5155.55	10342.4	8494.79	13562.4	9026.48
cpd65	16.83	1358.1	/	/	2,3,3a,7a-tetrahydro-1H-indene-5-carbaldehyded	C10H12O	1002297-89-3	Aldehydes	1179142	1029631	1416764	1179205	882589	1412561	1012665	1075894	1576186	1026239	907046	915176	964519	715270	1337358	1365565	1222928	1254400	1189392	1315361	1844209	1885568	532490	1678083	1611919	1248110	1244567	856580	2194669	1578139	1990328	1843125	2149420	1856515	2349169	1691810	1285797	1639730	1003827	1203022	2098742
cpd66	16.846	1358.83	/	730	2-Dodecenoic acid	C12H22O2	4412-16-2	Organic acids	198828	319618	273939	260875	187860	346773	185257	153987	281663	219604	158209	402283	169326	126236	184481	304882	136560	179231	184013	450899	189658	269473	104573	437617	274589	140887	182587	88261.2	254160	215784	163929	371260	518972	261185	476676	283665	258805	366799	211048	256666	710318
cpd67	16.97	1364.44	1364	796	Nerol acetate	C12H20O2	141-12-8	Esters	238820	340947	310713	270194	205564	400465	221568	188451	312051	272249	203353	438539	189003	157673	268829	189446	88518.6	227377	237051	554094	221423	373165	128475	585930	315896	166911	227752	126108	351348	297621	319351	417901	649829	330996	572925	318702	301441	225354	253761	270765	884426
cpd68	17.004	1365.98	1373	721	n-Decanoic acid	C10H20O2	334-48-5	Organic acids	172870	103523	90247.8	85006.3	119283	209125	90873.6	84074.2	158323	122044	135250	215576	77269.6	65782.8	132774	158398	54497.9	104703	101464	480989	87856.7	396019	77435.3	592664	164965	64459.4	106851	53674.8	131322	179000	90755.6	188767	387998	117942	242864	115132	165324	294091	71659.6	107027	709213
cpd69	17.154	1372.8	/	768	Geranyl vinyl ether	C12H20O	/	Ethers	8770.3	13984	7069.29	12973.5	2656.27	10220.6	8414.02	6011.73	15574.8	12275.5	7211.4	13318.1	10340.7	10404.7	6512.48	10108	3398.59	5090.36	2735.08	18193.3	11860.7	14753.9	14410.5	20101	22984.2	32307.5	10388.1	6818.95	7734.9	10567.6	4495.13	11384.4	33818.6	9510.58	13437	15257.8	12269.8	7751.84	51229.6	9189.69	24551.3
cpd70	17.226	1376.09	/	/	5-Indanecarbaldehyde	C10H10O	30084-91-4	Aldehydes	579596	325614	444577	314886	263872	385000	292956	319510	424812	283139	271565	249591	230601	198177	359621	317832	384297	357699	333325	357616	546636	876003	154032	568841	486982	435963	361318	234678	662784	368774	448180	464879	629974	481337	564706	469239	305010	425784	231947	292624	501036
cpd71	17.333	1380.94	/	656	1-phenyl-2-Butyn-1-one	C10H8O	6710-62-9	Ketones	479478	460999	650041	543376	462585	787559	594290	595034	887930	492000	479897	519528	439126	379159	680417	647628	469786	571026	515178	784991	678667	722853	276981	731931	638179	393699	620885	373875	804026	561274	647970	969050	1531586	665229	1295641	591312	620706	942442	492676	448799	1189281
cpd72	17.34	1381.26	/	/	2,3,3a,7a-tetrahydro-1H-indene-5-carbaldehyded	C10H12O	1002297-89-3	Aldehydes	2528649	2530255	3637573	3004815	2504629	4388592	3344671	3243497	4976849	2694884	2594021	2877701	2398030	2134984	3656530	3723906	2613005	3145478	2905885	4302129	3684400	3869156	1494348	3975122	3496467	2046274	3454621	2095475	4311338	3022901	3470205	5494931	8475758	3688860	7458231	3226014	3426840	5237293	2780227	2452405	6740470
cpd73	17.398	1383.89	1382	968	Geranyl acetate	C12H20O2	105-87-3	Esters	143946	187670	907176	161055	110760	89913.8	94421.7	247276	718365	86136.7	123451	117797	372798	644184	12606810	3697602	2823971	1721796	3967084	62189	215651	137154	74460.5	141078	1207409	171108	87914.4	857140	10045120	9120554	10508700	1443816	555388	8773055	8669975	1369193	120225	741445	191707	296018	279985
cpd74	17.634	1394.59	1389	649	1H-Cyclopenta[1,3]cyclopropa[1,2]benzene, octahydro-7-methyl-3-methylene-4-(1-methylethyl)-, [3aS-(3aα,3bβ,4β,7α,7aS*)]-	C15H24	13744-15-5	Alkenes	40737.6	27094.4	62745.2	51999.2	39381.3	45326.7	84557.9	61412.5	44196.7	65258.6	41802.6	20686.3	62774.8	32768.6	52373.2	64108.5	50204.2	42348.7	52380.4	67155.7	33529.8	37357.9	17220	41754.3	34779.8	24470.6	32174.7	35867.1	27323.5	41756.1	36131.6	64538.3	52388.9	81046.9	53824.2	24854.2	18602.2	54169.9	42566.9	58513.1	28628.6
cpd75	17.658	1395.69	/	704	cis-p-mentha-1(7),8-dien-2-ol	C10H16O	/	Enols	66611.4	64123.8	86887.4	53149	61700.3	55942.6	65852.7	73433.1	75446.1	72135.7	60438.3	54340.5	65914.1	39651.8	52224.4	50990.6	45092.5	67505.4	75357.2	86593	64896.4	112308	67619.6	112488	103198	63975.3	53983.4	44391.5	65349.7	74015.4	62825.2	76476.5	218221	81837.2	83551.5	55618.1	39078.9	119306	38120.2	75409.1	81472.7
cpd76	17.687	1397.01	1397	776	cis-Dodec-5-enal	C12H22O	68820-33-7	Aldehydes	134484	69503.3	113148	53497.4	79589	87261.5	91701.4	97940.9	77942.8	94711.4	81427.8	62819.7	72364.1	74425.1	69898.7	106850	75557.9	87335.2	100716	111124	133265	214659	33953.7	181757	125468	99639.7	96382.4	55259.9	122875	79546.1	77295.1	113598	138806	112662	113601	103490	68022.3	122859	79862.4	78519.3	111408
cpd77	17.741	1399.47	/	764	2-Hexyl-1-octanol	C14H30O	19780-79-1	Alcohols	108705	96907.3	103194	68625.1	67377.2	85246.1	98957.8	85619.4	89815.6	80792.6	90505.5	100654	108691	142696	171875	172604	67192.4	83489.8	83011	99653.6	94808	164491	66255.6	124820	105423	94419.3	89793.1	59705.7	111808	111556	69965	88644	94885.5	87839.6	104611	145835	76130	95094.8	76779	67814.9	112712
cpd78	17.768	1400.74	1404	758	Vanillin	C8H8O3	121-33-5	Aldehydes	10828.3	10322.2	12786.9	12962	9527.65	14434.2	14995.3	14075.4	14002.2	14824.1	14092.1	25939.9	10299.3	12823	16347.4	13438.5	11843.6	13615	19786.7	22623	5611.95	17590.4	13020.9	18559.2	14433.2	7511.63	13000.6	11237.1	14012.2	12389.4	10413.5	20574.9	121621	11736.8	17642.4	13875.5	15952.9	19672	11586	11912.2	22328.4
cpd79	17.772	1400.91	/	800	2-Decenoic acid	C10H18O2	3913-85-7	Organic acids	25162	24624.8	18528.1	18140.8	18157.2	27941.4	18404.3	17069.3	21277	18487.1	15831.5	38974.4	14353	16715.6	15378.7	21037.4	4971.68	14883.2	16812.6	49657.1	13404.6	49913.5	23425.5	84891.1	19340.2	11575.7	22186.4	6856.27	19247.2	13793.7	10570.8	28306.4	71435.8	14828.6	25364.1	15864.1	19192.2	36876	19802	15499.4	70457.7
cpd80	17.828	1403.59	/	699	6,6-Dimethyl-9-propenyl-1,4-dioxa-spiro[4.5]decane	C13H22O2	/	Ethers	3577.82	2657.87	8482.74	2641.83	3212.92	4028.7	3987.26	5970.62	11354.3	4032.53	4426.47	3951.73	14077.7	7424.99	86212.6	46981.6	24508.8	11567.8	26668.6	2431.1	4113.79	5199.75	2553.8	3674.91	12099	3630.97	5585.21	15937.7	24086.3	77661.5	160362	35960	41538.5	65811.7	54003.3	12190.5	3819.62	6313.2	4552.72	5133.66	3546.04
cpd81	17.939	1408.91	1406	963	(E)-2-Decenyl acetate	C12H22O2	2497-23-6	Esters	63010.7	79969.1	126437	56899.6	80849.4	44286.6	68549.9	87215.2	171443	55706.1	57052.9	68176.7	260890	158476	1616155	1030082	395293	303327	730256	42640.3	55109	76587.9	38906.8	86110.3	158280	55964	66272.4	254997	865980	2655833	2276316	280034	129898	917995	1809312	384579	66374.2	151526	73031	53030.5	83431.6
cpd82	17.984	1411.09	/	811	Bicyclo[4.1.0]heptane,-3-cyclopropyl,-7-hydroxymethyl, (cis)	C11H18O	/	Alcohols	194204	141138	268697	165697	167165	257711	225969	243124	345909	169287	210358	205277	104459	157894	279638	228203	131595	181395	173292	316509	250371	317157	104770	369953	364838	174109	219782	131730	338282	317446	230460	313845	655908	269127	480416	267151	214377	414256	159536	204043	405337
cpd83	18.062	1414.84	/	743	Methanol, [3-(hydroxymethyl)bicyclo[2.2.1]hept-2-yl]	C9H16O2	/	Alcohols	57819.2	60255.2	134023	28437.8	47337.8	96062.6	143727	113604	75970	50435.5	67818.2	62805.7	44087.9	54426.6	74602.3	61685	50500.6	66355.6	93566.4	84509.1	101602	109578	39713.5	97312.1	131509	77345.9	120133	56594.8	131073	80914.1	82036.2	132850	188706	100660	159826	87339	51849.6	98913.4	64673.5	85390.5	100202
cpd84	18.076	1415.5	1419	680	Caryophyllene	C15H24	87-44-5	Alkenes	57819.2	56855.2	110792	94524.3	48464.7	96062.6	125652	101742	76147.2	50435.5	67818.2	62805.7	18734.8	20101.2	74602.3	64450.6	24047.8	69029.1	55907.6	84509.1	101602	108838	9214.65	102267	119568	77345.9	89286	11028.4	131073	82098.8	114783	98089.1	188706	100660	159826	87339	51849.6	98913.4	21551.4	85390.5	100202
cpd85	18.151	1419.12	/	821	1H-Indene, 1-ethyl-2,3-dihydro-	C11H14	4830-99-3	Aromatic hydrocarbons	314810	320990	420143	379722	308147	530982	395179	411241	575482	315629	297956	318415	271810	245451	370495	391358	322984	368597	338589	362307	379712	395910	163277	423095	366206	238702	353356	224739	400528	285964	361438	539645	773697	380609	631884	326410	323005	520059	283754	254359	553447
cpd86	18.222	1422.52	/	720	Hexen-1-ylcyclohexane	C12H22	67975-92-2	Alkenes	75269.9	61143.2	80762.8	50186.6	43709.2	72437.9	91389.8	70717.8	78444.2	56237.9	79490.9	69872.9	74360.3	148632	143736	155961	57166.9	72685.9	63788.2	84759.9	68539.6	95422.8	40505.2	78841.5	131686	101279	59575.1	61299.9	113201	149630	24134.4	74639.1	74190.5	101898	142566	132393	56825.9	58380.2	56765.3	72634.1	72127.4
cpd87	18.327	1427.56	1432	704	2-Cyclohexen-1-one, 4-hydroxy-3-methyl-6-(1-methylethyl)-, trans-	C10H16O2	55955-53-8	Ketones	58366.4	43735.3	44684.1	35397.6	63451.1	40663.4	27327.8	51381.3	93371.3	95735.6	62848.2	49679.5	130216	86178.8	23247	35842.8	56774.4	99526	44420.4	52333.1	44349.1	102290	88977	142740	118712	64983.8	68647.4	40839.7	36791.9	67385.7	123230	47304.6	420396	66799.5	69055.1	45691.9	22592.9	196363	39947.4	79357.2	108271
cpd88	18.384	1430.28	/	750	11-Oxatricyclo[4.3.1.1(2,5)]undec-3-en-10-ol	C10H14O2	120853-85-2	Alcohols	293568	311135	448870	367278	259461	433347	352415	373394	463288	305716	288895	315278	260235	218434	385031	361010	280636	320999	347471	375940	422971	460401	163075	520591	464033	295650	353845	207846	471124	462970	390786	540394	812024	473730	655554	426395	321541	537305	273503	352896	555540
cpd89	18.467	1434.27	/	634	4,7-Methano-5H-inden-5-one, 3,3a,4,6,7,7a-hexahydro-	C10H12O	14888-58-5	Aldehydes	459982	556155	650156	628469	399490	620599	444050	434312	555222	466989	309902	430397	440854	250978	333940	471716	450550	405590	391178	339457	664028	486367	176858	566766	542686	480077	546995	256266	505246	426113	482373	653132	853338	548388	723668	476522	413644	535666	452667	513283	637619
cpd90	18.504	1436.04	/	772	2H-1b,4-Ethanopentaleno[1,2-b]oxirene, hexahydro-, (1aα,1bβ,4β,4aα,5aα)-	C10H14O	117221-80-4	Ethers	232384	200993	307975	216734	173637	288860	222266	227964	307078	207295	195845	199394	162272	147644	261917	252732	233908	239416	233584	229428	366691	415965	117080	380229	344952	252671	252788	167271	399224	345389	292345	357408	473813	401563	448296	324658	205406	355320	209250	260802	364091
cpd91	18.512	1436.4	/	738	1,Z-5,E-7-Dodecatriene	C12H20	83085-83-0	Alkenes	128197	127437	191618	147262	101588	160590	133911	128419	161224	142293	95010.2	131294	99057.7	80594.8	114369	131150	128470	119436	126316	110710	158134	154962	61533.8	161250	156780	116777	133490	74603.4	151370	136797	124246	199918	298849	152032	215123	145233	116450	158493	103882	125723	205971
cpd92	18.696	1445.27	/	707	1,5:2,4-Dimethanopentalene-3,6-diol, octahydro-	C10H14O2	66486-73-5	Alcohols	109609	110865	139809	140247	86245.5	130823	106462	101635	141348	105268	82315.5	99057.9	99120.3	75849.9	94230.3	124203	101921	101864	103784	100431	158129	134105	49945.9	153009	135541	109844	118611	65473.4	138321	112688	117468	208005	278113	136106	206027	128762	97461.7	152808	97131	111962	169202
cpd93	18.843	1452.3	/	736	(Z)-14-methyl-8-hexadecenal	C17H32O	60609-53-2	Aldehydes	152424	139489	154538	104252	104974	131481	114592	126276	151454	114633	126370	116114	86319.2	107054	127370	148042	92020.1	123950	144957	159364	147934	282125	78894.4	268809	191473	110667	146582	71810.9	101056	122867	99713.3	174031	250812	164345	193738	147317	108614	228353	103689	113764	197460
cpd94	18.851	1452.67	1453	827	5-methyl-tetradecane	C15H32	25117-32-2	Alkanes	197981	249778	198316	167300	157085	195607	160140	148454	196584	201604	156375	268714	171384	275558	223865	303122	145177	181092	170543	298822	175375	323157	122813	321173	246101	202072	189769	113052	207190	207814	130822	221431	238511	219856	283893	266780	165761	267392	181604	187429	356376
cpd95	18.894	1454.77	/	708	Tetracyclo[3.3.1.0.1(3,9)]decan-10-one	C10H12O	16492-06-1	Ketones	70978.1	37592	80255.7	38240.3	53305	88971.8	73772.9	116046	146178	39341.5	119784	63325.1	30368.1	75779.3	183769	80888.2	46685.6	68138.9	64327.7	164612	112303	254280	63571.9	237602	163670	84145.6	96744.1	55746.2	201550	157300	69652.4	125677	221688	177263	242925	153206	85846.4	226798	55427.4	80888.5	154664
cpd96	18.956	1457.71	1463	669	Methylparaben	C8H8O3	99-76-3	Esters	2443.5	1497.52	3689.26	732.678	880.759	3584.99	2490.95	2628.79	525.599	1208.32	3131.22	2633.37	3526.67	4524.04	2802.08	2857.99	562.161	1316.76	589.641	3040.34	3222.36	823.976	512.702	3771.44	5273.37	665.955	3723.83	900.911	704.426	4221.73	537.205	2644.56	5495.23	5902.64	1322.69	1063.06	1003.6	3238.55	1625.51	3265.68	1415.4
cpd97	19.024	1460.98	1462	724	Bicyclo[2.2.1]heptane, 2-methyl-3-methylene-2-(4-methyl-3-pentenyl)-, (1S-exo)-	C15H24	511-59-1	Alkenes	2787788	2286554	3794476	2746304	2362420	4168115	3221817	3561653	4738251	2408346	2973562	2845456	1902215	2217732	3844432	3752564	2558522	3031450	3019585	3530929	4384131	4990248	1634590	5348681	4814582	3066130	3198746	2119855	4960825	3818259	3448687	4762363	7755064	5100570	6686992	4278896	3097510	5272905	2073645	3406639	5481544
cpd98	19.046	1462.02	/	767	1-Cyclohexyl-1-pentyne	C11H18	67886-53-7	Alkynes	379664	586134	816266	701661	328352	871570	673586	710691	950577	371818	606809	629067	544116	298467	746463	838259	580043	640439	628538	659278	974737	923166	185468	1006745	978205	670811	711354	439494	954319	739862	718383	1011195	1468166	996317	1270010	860406	658363	1007519	496525	509685	1083628
cpd99	19.164	1467.73	1465	921	2-Dodecenal	C12H22O	4826-62-4	Aldehydes	4754873	4875078	5564736	4227111	4441109	5543825	4424791	5392789	6255918	4099292	5108525	4132501	3223660	4007410	4610850	6175892	3358137	4585466	5201217	6910025	6143355	10700730	2660301	11742220	7212903	4146469	5560966	2860335	5203230	4638830	4654383	7230010	11330840	6359279	8847511	5039236	4375917	9312555	3378354	4771700	8380450
cpd100	19.277	1473.15	1478	906	trans-2-Dodecen-1-ol	C12H24O	69064-37-5	Enols	187569	162282	266649	193120	155826	271534	236177	238602	115771	150353	230628	201791	171015	217827	344052	234953	150113	157996	174014	278037	306325	7180953	134008	313111	133221	247362	205707	196060	411186	596102	245270	195649	7473336	300137	416421	291544	208623	293340	145968	265817	300382
cpd101	19.286	1473.55	1480	712	(Z)6-Pentadecen-1-ol	C15H30O	68797-95-5	Enols	252787	317992	600163	452738	231201	481845	610461	457482	360836	280572	296338	376032	231327	319847	201667	294408	267903	286018	384888	302396	468399	350302	163446	364021	488629	376141	424458	208010	464787	281816	369977	579620	184229	409846	530283	400157	280112	90802.2	38919.2	406630	453006
cpd102	19.324	1475.4	1477	787	γ-Muurolene	C15H24	30021-74-0	Alkenes	1034164	831661	1358118	1007972	836456	1481871	1120584	1233174	1691772	852888	1126610	44646.7	701963	803338	1397959	1218796	992973	1110213	1054884	175260	103898	222092	625349	248043	1904367	1239495	1074529	814627	1990599	1459821	1210388	154805	2578627	1905304	2348462	1647323	1083464	1920733	750606	1374696	1815213
cpd103	19.355	1476.88	/	718	4-(3-hydroxy-1-propenyl)-phenol	C9H10O2	3690-05-9	Alcohols	267727	243632	265923	248889	263063	248456	508579	417734	320629	413689	246752	815412	134731	229268	815296	303447	370721	320357	544001	1029143	568580	649041	277965	627272	429378	411544	474723	165306	467913	467461	220592	933760	2132718	461778	580917	855266	448720	897091	134768	398466	494602
cpd104	19.386	1478.37	1478	764	cis-(-)-2,4a,5,6,9a-Hexahydro-3,5,5,9-tetramethyl(1H)benzocycloheptene	C15H24	/	Alkanes	72188.3	45061.9	117838	1000858	830016	1886522	1120584	1233174	153316	845480	141036	947057	72123.5	803338	1481076	194509	132544	1110213	24277.6	1310901	1742033	2065874	625349	2079897	1918327	66996	58297.7	58093.1	170264	283284	184741	1751031	2578627	179106	261279	1647323	75609.1	1920733	65404	107436	1815213
cpd105	19.472	1482.5	1485	818	Naphthalene, 1,2,4a,5,6,8a-hexahydro-4,7-dimethyl-1-(1-methylethyl)-	C15H24	483-75-0	Alkenes	138412	84052.9	182465	176619	144553	186938	340916	241016	164358	226616	171661	111862	222720	104455	277082	219881	144232	152845	197131	178974	102235	142309	85787.1	164788	114856	58008.2	95743.2	93786.2	84367.8	107383	100378	232055	208832	309823	214149	67241.2	75658.9	222822	133164	208673	80275
cpd106	19.526	1485.07	1482	743	5-Hydroxy-6-methoxy-8-[(4-amino-1-methylbutyl)amino]quinoline trihydrobromide	C15H24	53111-25-4	Alkenes	79137.8	44026.6	105454	93310.3	46495.7	65683.9	102001	77148.5	107999	72599.9	98996.4	19311	78023.7	66372.9	221541	124830	106995	83885.9	110148	127070	48582.6	109998	26790.4	127506	93869.3	52868.3	58679.6	57070.6	61581.8	123628	59606.2	69992.4	155679	226235	148941	47996	52277.1	65738.3	40951	88489.5	74730.3
cpd107	19.612	1489.23	1493	718	(3R,3aR,3bR,4S,7R,7aR)-4-Isopropyl-3,7-dimethyloctahydro-1H-cyclopenta[1,3]cyclopropa[1,2]benzen-3-ol	C15H26O	38230-60-3	Alcohols	103973	108908	136494	65095.7	59724.3	102843	121694	44411.3	130600	69288.8	122355	59029	120956	266098	261471	268422	67306.8	115518	89019.3	130153	102023	175362	70533.4	134248	173334	81714.5	65900.1	84954.3	186890	187999	79575.9	116095	117386	139111	260294	218856	89057.2	117183	70478.3	90006.6	143993
cpd108	19.613	1489.26	/	789	2-Pentadecyn-1-ol	C15H28O	2834-00-6	Alcohols	828710	245846	856282	483690	381823	853595	1139814	489931	1448116	710021	1763307	742652	657260	670455	2672614	1949693	849483	1444110	749276	2674983	1014186	2520056	557571	2956698	2644448	942400	708255	1124108	2381964	2029943	1111630	2399096	2736507	2133110	6187560	1975130	887545	2800127	556977	1329211	2518300
cpd109	19.768	1496.69	1500	703	Pentadecane	C15H32	629-62-9	Alkanes	109329	134682	157311	85026.7	77215.5	114185	180692	144595	135606	110113	130877	181821	212778	453494	209647	427360	71721.1	145601	120740	99689.9	137914	189745	96879.6	95636.2	178144	209988	78769.8	59960.3	229793	214191	111188	102531	57775.3	141842	178045	313730	112871	75732.3	169034	105586	135664
cpd110	19.801	1498.26	/	798	5-methyl-2-(1-methylethenyl)-cyclohexanol	C10H18O	7786-67-6	Enols	197460	389003	481356	221596	208516	388638	561568	269481	156512	351861	122100	398739	301287	568413	266038	323864	200500	405111	377638	313382	204999	255846	162956	291624	244910	378761	249445	214754	329799	404848	412503	315644	804390	428548	413840	250092	114871	229579	362220	271091	430120
cpd111	19.842	1500.26	1502	661	5-propyl-tridecane	C16H34	55045-11-9	Alkanes	22881.5	22108.2	35954.3	24291	18508.2	32549.4	60898.8	35959.2	22886.5	33610.7	28297.3	11117.4	18947.5	23214.9	19376.7	28977.8	25932.6	24149.2	27743.7	26305.7	21965.6	23395.6	19141	26549.4	27930.7	15629.9	28580.7	9965.06	14627.5	15391.9	16052.9	20862.4	24450.9	24156.9	26060	18269.4	22859.5	29370.2	19363.2	28936.7	18780
cpd112	19.941	1505.24	1507	803	Bicyclo[4.4.0]dec-1-ene, 2-isopropyl-5-methyl-9-methylene-	C15H24	150320-52-8	Alkenes	51988.7	35685.9	83304.6	69799.1	57580.3	69400.5	130647	95314.6	68351.8	93122.8	60762.7	19502.1	92761.2	42718.2	69995.9	92522.3	72303.4	61819.6	78553.7	81044.7	43453.4	52891.4	32561.2	63120.4	50472.6	25637.9	38588.4	47288.7	28774.7	51616.3	52093.9	98856.9	86434.5	109678	82483.6	28968.9	33168.4	88921.9	50231.5	93409.5	36686.6
cpd113	20.027	1509.63	/	743	(2,2,6-Trimethyl-bicyclo[4.1.0]hept-1-yl)-methanol	C11H20O	78996-11-9	Alcohols	32069.1	36102.6	144063	28430.7	21651.8	49729.2	82802.1	40252.3	41663.2	27526.3	39850.8	38901.6	29113.6	40058.3	332078	105628	68890.9	59722.2	67468.1	26217	42583.5	48726.6	52900.2	51906.3	64204	38937.5	36487.4	22227.1	438694	135658	87443	73772.4	57371.7	204322	205220	108600	31176	101670	30599.9	41142.2	70145.9
cpd114	20.092	1512.92	1514	859	2,5-bis(1,1-dimethylethyl)- Phenol	C14H22O	5875-45-6	Phenols	640642	715142	457588	474034	428337	409366	576828	825152	759530	423204	446535	502101	1066372	1172100	1873234	1474655	395249	728114	502933	398288	479900	610644	409510	413821	420758	561687	455247	468821	722369	498525	526858	427807	316703	445520	579805	671495	603404	394406	454151	344807	476584
cpd115	20.156	1516.15	1513	692	Butylated Hydroxytoluene	C15H24O	128-37-0	Phenols	67107	68029.3	78724.4	76603.1	67699.8	82413.3	76921.7	74836.8	78931.5	68527.6	71939.1	72190.1	73160.1	77545.9	71366.2	77257.6	68560.1	72848.8	75257.1	74920.8	13599	73446.9	60130.3	74723.8	35461.7	15982.9	69247.8	60002.1	15521.3	39243.6	69648.1	75064	71682.1	17819.8	72375	16720.2	66239.1	64835.2	74281	34369.9	64021.4
cpd116	20.204	1518.59	/	890	trans,trans-2,6-Dimethyl-2,6-octadiene-1,8-diol	C10H18O2	26488-97-1	Enols	121911	14170.1	79011.8	13654.5	8565.44	29944	88247.2	18126.6	20206.9	16052.8	33428.5	22393.8	13107.7	78469.2	108186	33366	23097.9	27584.4	114494	29029.7	31805.1	46817	41902.6	62038.1	36439.9	20098.7	17167.8	7995.45	272741	63433.1	26166	57193.2	14104.4	49220.8	84944.1	60102	28767.8	82634.6	24604.2	29937.7	42664.1
cpd117	20.246	1520.68	1515	906	(3S,3aR,3bR,4S,7R,7aR)-4-Isopropyl-3,7-dimethyloctahydro-1H-cyclopenta[1,3]cyclopropa[1,2]benzen-3-ol	C15H26O	23445-02-5	Alcohols	111764	69472.2	158522	174341	138710	157540	264606	206940	3108.26	205067	4327.28	18185	2985.03	87899.3	118821	212645	126329	5673.54	3107.27	162678	97159.6	127047	77465.9	3023.5	105745	73385.5	78889.2	87455.7	3883.97	122351	103110	228256	192019	195065	207972	75217.8	69322.6	207072	118988	217250	82576.9
cpd118	20.389	1527.93	/	733	2,6,10,10-Tetramethylbicyclo[7.2.0]undeca-2,6-diene	C15H24	136296-37-2	Alkenes	267999	214029	979108	255154	230384	629430	1069011	960588	489913	201716	698836	458809	108088	498174	817079	392134	270986	327233	558426	678870	533612	576292	351258	659617	729589	41851.9	591076	233143	1141261	428741	448563	841486	1429833	668406	907706	740313	439342	985214	237619	440523	810764
cpd119	20.401	1528.56	1524	841	Naphthalene, 1,2,3,5,6,8a-hexahydro-4,7-dimethyl-1-(1-methylethyl)-, (1S-cis)-	C15H24	483-76-1	Alkenes	50153.3	35102.5	85619.6	64250.1	53026.1	64279.7	120371	88717.6	57166.6	86936.4	56602.1	25249.4	78657	35435.2	65030.2	89741.3	71251.6	52204.2	73803.1	78311.8	39541.5	58541.4	25413.7	59456.3	39593.8	25648.5	33903.6	41653.5	29439.9	45815.2	53290.9	75834	279562	92748.5	68695.7	32327.8	28504.9	78842.6	48217	85226.4	40038.2
cpd120	20.66	1541.65	/	795	11,12-Dioxatetracyclo[4.3.1.1(3,10).1(2,5)]dodecane	C10H14O2	/	Ethers	714098	660661	903724	673422	460963	849704	626925	595627	720881	567456	460560	581437	395835	275555	429928	503353	490558	506957	462833	546300	774120	799172	298608	820678	656424	587925	524120	330603	690966	500229	517298	653506	949854	620124	774610	726701	580547	679122	362924	686476	754752
cpd121	20.664	1541.85	1539	716	2,6,10-trimethyl-Tetradecane	C17H36	14905-56-7	Alkanes	81621.5	38398.7	105670	55934	48912	92762.1	108308	100327	104267	63640.1	96009.4	119436	144187	271972	223535	269661	48221.6	90759.5	68888.9	69483.9	90379.8	169486	73828.9	82208.6	99592.2	28352.9	62465.2	59761	148260	126848	52996	67582.8	67990.1	90857.8	133722	195180	86192.6	72596.4	55013.6	58663.9	117837
cpd122	20.889	1553.25	/	737	3-oxiranyl-7-Oxabicyclo[4.1.0]heptane	C8H12O2	106-87-6	Ethers	55139.8	39171.2	81575.9	48243.6	45142.8	58727.7	78348.5	57638.8	71308.6	56597.8	65081.4	49243.3	64013.9	65654.9	212481	122857	60763.6	57992.2	67233.2	61563.7	67007.6	279555	26370.8	280598	61301.4	35107.7	32004.9	50929.3	182421	245932	122693	78385.8	60781.6	119270	195316	121496	56989.5	91917.2	44998.8	49912.4	94326.4
cpd123	20.901	1553.85	1549	806	Cyclohexanemethanol, 4-ethenyl-α,α,4-trimethyl-3-(1-methylethenyl)-, [1R-(1α,3α,4β)]-	C15H26O	639-99-6	Enols	171324	10138.6	232139	222654	191738	137145	173375	273883	154746	293782	194631	240905	220432	106420	460828	320597	291179	184440	356173	471649	201284	370422	88032.4	367909	201565	148958	160810	174630	312500	294813	301723	333768	277009	447594	360411	313615	176072	332914	142256	12278.8	294884
cpd124	20.907	1554.19	1559	933	3,7-Cyclodecadiene-1-methanol, α,α,4,8-tetramethyl-, [s-(Z,Z)]	C15H26O	21657-90-9	Enols	358024	330604	512830	492786	404338	332907	311880	442330	315321	580252	393493	339824	490531	201971	691694	658887	600034	351391	531630	530861	311503	678377	165178	682600	354628	222113	238926	416845	494690	552281	670571	524891	372747	607388	696043	375341	259674	444945	302128	493187	483437
cpd125	21.126	1565.26	/	784	Bicyclo[3.1.1]heptane, 2,6,6-trimethyl-3-(2-propenyl)-, (1α,2β,3α,5α)-	C13H22	50746-55-9	Alkenes	115640	133487	244211	170948	123070	300478	183069	5790932	7094359	115802	5867033	175366	740482	3605491	8390632	263272	118976	172046	196472	9865072	192201	10673220	3555345	11122010	7121379	117158	132030	2034707	8888411	8241790	185114	6638413	13871150	7546280	12172310	6839682	3954113	12532120	113897	3031500	8622673
cpd126	21.147	1566.34	1564	938	trans-β-Nerolidol	C15H26O	40716-66-3	Enols	2303435	2098149	2458579	2140656	1866214	2665390	3466281	3829643	3943745	1546315	3053903	2427066	551248	2527701	2629898	2918627	2037787	2144649	2027790	6064264	3411006	4562941	1927047	3203832	3774648	2698564	3104171	1017537	5285364	3594630	3830814	5446252	5946720	3274606	2691854	4024210	2474037	4622307	1854710	1402847	4992346
cpd127	21.376	1577.9	1577	721	4-(1-Hydroxyallyl)-2-methoxyphenol	C10H12O3	112465-50-6	Phenols	45088.6	30495	128214	83645.4	35585.7	54873.9	63022	45188.2	97886.8	95513.8	33210.4	119559	25408.7	21685.1	87164.1	28991.9	75584.7	36680.2	67556.4	50020.9	49724.1	25346.3	66966.3	25781.8	55111.8	55021.9	61007.4	69337.4	108712	79745.1	65528.9	63526.1	486888	65239.4	90184.8	46872.6	40868.1	87788.6	21614.1	51367.4	123073
cpd128	21.534	1585.92	1591	619	cis-5-Decen-1-yl acetate	C12H22O2	67446-07-5	Esters	287870	427178	590650	565490	328893	665726	471635	417203	578558	348296	291927	438744	415053	243671	365389	561518	300117	288901	388803	374373	449029	373765	164952	536988	369503	255272	312835	182013	398790	332028	412335	666283	1258106	418355	928420	410247	410608	600859	314828	352993	813515
cpd129	21.8	1599.4	1600	886	Hexadecane	C16H34	544-76-3	Alkanes	114063	87178.6	117316	69534.4	60809.3	97818.6	125792	111008	96820.6	79701.9	97381.1	101178	157685	166770	285218	326267	59171.7	88303.6	82355.2	54675.1	55802.1	137617	89513.4	137150	53499.3	47938.6	82867.9	79088.4	87494.2	65728.5	73733.8	94322.4	143773	55058.6	146567	140182	102240	120616	59304	40051	149371
cpd130	21.882	1603.72	1596	795	Guaiol	C15H26O	489-86-1	Enols	10727.2	7897.58	9098.67	7383.45	6696.17	7508.09	6769.9	7025.27	4817.44	10625	6064.44	7423.9	26876.4	3412.25	10846.8	12361.9	11681.6	10634.2	8692.64	10664	3665.46	11635.8	4883.95	11857.4	5865.03	3138.86	4776.51	10839.4	10759.7	7872.47	15349.7	6952.02	8215.17	8600.44	11050.4	6116.45	3042.8	6558.05	5741.9	9990.12	6869.43
cpd131	21.979	1608.9	1609	954	trans-2-Dodecen-1-ol, acetate	C14H26O2	/	Esters	34672	32567.2	80010.4	33863.9	37223.5	43606.5	73618.2	80427.2	238837	31995.5	38353.4	29904.9	194624	128326	1214310	750999	343952	356359	911626	37083.4	43238	134146	41353.2	55167.8	124392	47835.1	56062.3	304163	749516	1508324	1657420	312467	149596	812447	1079865	341374	63851.4	122485	30761.5	46104.8	103002
cpd132	22.106	1615.69	1613	910	Tetradecanal	C14H28O	124-25-4	Aldehydes	41473.1	22233	44483.1	26443.5	18168.7	109411	28685.3	90289.1	15606.9	24036.7	84998.7	33562.3	74832.9	35708.1	92183	50133.6	30745.8	44008	71686.7	96763.6	46347.7	200750	22434.4	181309	21716.2	37754	30111.2	22691.7	58367.8	46853.6	201811	49620.7	92787.8	75579.7	89417.1	21052	29024	161749	21450.3	28016.5	115711
cpd133	22.271	1624.53	/	726	2-cyclopentylidene-cyclopentanol	C10H16O	6261-30-9	Enols	82132.3	87267.7	126128	114732	73072.3	138874	94123.9	96895.3	132374	86648.4	67840.1	83554.8	56345.8	41085.4	90478.8	90742.9	77029.7	88179.9	91663.8	102033	138896	131271	40363.9	127152	121797	95424.9	89972.6	55067.9	151268	96226.2	113498	152167	224816	142202	177523	115848	95303.2	140054	56914.5	96361.8	170005
cpd134	22.729	1648.95	1663	727	E-7-Tetradecenol	C14H28O	37011-95-3	alcolhols	158864	118039	233900	178409	132977	281399	248194	246652	342537	136199	244425	196988	175083	199726	277289	395642	108528	193932	228672	361813	230166	448791	103947	556794	315593	166365	165479	104065	292115	285667	151289	337767	980586	273938	726264	308035	211763	542889	123044	161091	621595
cpd135	22.758	1650.48	1642	664	Undec-10-ynoic acid, but-3-yn-2-yl ester	C15H22O2	NIST#: 406962	ester	153514	114988	220710	179008	141778	275934	235289	235310	58075.8	135799	243838	199244	181663	50872.9	36023.6	330131	109863	190637	220311	333249	226238	32958.7	100205	529027	315227	158555	25584.4	104232	39377.2	30109.2	36577.7	40332.4	84279.1	36002.9	736293	282687	193679	67763.8	116936	161738	593736
cpd136	22.811	1653.33	1645	746	1-Naphthalenol, 1,2,3,4,4a,7,8,8a-octahydro-1,6-dimethyl-4-(1-methylethyl)-, [1R-(1α,4β,4aβ,8aβ)]-	C15H26O	19435-97-3	alcolhols	15220.5	10707.1	21924.3	19851.5	18359.6	18348.2	34794.4	20846.7	22014.6	21118.4	19107.3	21882.3	24348.1	18414.5	15406.4	24231.1	14987.8	14925.4	20238.3	19795.5	14853.9	17296.8	11896.9	19447.1	13622.2	11415.6	18921.2	10755	9683.74	21515.9	11287.6	27733.2	31190	15008	21178.6	11884.4	6169.78	24408.9	13590.4	23163.1	22118.1
cpd137	22.849	1655.39	1664	620	1-Hexadecyne	C16H30	629-74-3	alkynes	26070.7	27248.2	31917.7	22411.5	20367.8	24204.6	23332	21368.6	21250.3	28244	22463	26708	18115.3	20821.8	19837.7	25345.9	16638.4	20991.1	22753.4	29285.8	20293	43784.5	15958	39810.2	23417.8	14735.7	18608.7	14095.5	20034.5	16645.4	19393.8	30110.7	48795.5	19195	34678.1	19612.8	22553.6	39743.3	19610.7	18142.7	49831.5
cpd138	22.938	1660.11	1366	709	2,6,10-trimethyl-dodecane	C15H32	3891-98-3	alkanes	95277.9	105423	152687	117738	86275.2	170483	139973	117246	152752	64524.7	107489	125889	89234.4	78207.1	110835	136961	64856.4	98670.4	105705	108924	23839.5	114459	63336.5	158347	107254	76944	82839.9	44681.9	118219	106065	95026.3	133586	40893.2	98884.9	201168	125926	113000	144893	67412.9	88544.6	176578
cpd139	22.951	1660.83	1653	758	α-Eudesmol	C15H26O	473-16-5	alcolhols	249972	293101	408706	336588	199237	453546	350387	318312	386505	210717	213524	299709	192213	126679	249516	309354	182741	223824	245872	294019	225586	288280	112307	395182	225567	152981	191669	104305	256278	232987	212048	325828	544184	215806	422510	283411	289294	365620	159562	212112	434360
cpd140	23.189	1673.52	1672	603	(-)-Isolongifolol, methyl ether	C16H28O	NIST#: 333808	ethers	72425.5	74148.2	106063	86939.8	62323.5	118264	82956.8	85987.9	97023.5	76745.2	63737.5	84534.1	59881.7	44791.4	68689.2	87031.5	70080.1	75970.2	65480.9	79125.1	79660.5	87696.6	38213.9	105061	80048	62720	68004.9	40427.8	92097.7	72985.6	74911.4	99018.1	158377	80211.7	124405	93523	80029.5	102199	51434.6	76407.5	117256
cpd141	23.251	1676.82	1673	880	(E)-Tetradec-2-enal	C14H26O	51534-36-2	aldehydes	236032	70273.4	116137	84589.2	56868.5	383317	87459.5	126998	123375	64742.7	192044	83436	120258	76679.4	71446.5	228840	47820.5	74703.9	98175.1	408250	89640	465573	40995	443490	232581	160463	69451.6	181822	162654	64918.2	213634	125499	337422	184966	537823	156568	84744.4	141762	46924.4	75474.7	297327
cpd142	23.324	1680.72	1676	651	Undec-10-ynoic acid, isobutyl ester	C15H26O2	NIST#: 406156	ester	65577.2	54382.6	122901	60971.2	44919.3	90465.5	62493.6	110752	128425	50315.6	69439.5	78343.7	92906.3	129852	1372163	446998	155169	100143	252652	63936.2	94380.4	101521	47384.1	100204	129208	74415.1	54343.3	67701	594564	1221897	788649	160361	213544	488234	1234332	301416	69055.6	149051	46658.9	72018.8	183489
cpd143	23.447	1687.29	1687	717	2,6,10,14-tetramethyl-pentadecane	C19H40	1921-70-6	alkanes	47465.3	61919.3	61281.8	37091.1	34066.8	45668.8	65961.6	66186.6	69324.2	43703.1	54323.8	65136.7	146237	185915	141181	199786	32164.5	54990.8	40901	41475.3	53894.3	94681.6	45395.1	50588.3	54787.2	61949.7	44074.6	37371.7	89836.2	70031.1	41836.2	48455.4	45436.6	54088.7	82566.1	82044.1	50017.8	46604.4	35801.5	33015.5	63831.3
cpd144	23.449	1687.38	1667	793	1,7-di-iso-propylnaphthalene	C16H20	NIST#: 374061		7719.86	10104.5	7570.67	5065.08	3585.27	4283.21	4751.07	4858.93	4002.82	29021.2	13402.6	10312.8	10068.5	12032.3	12563.6	7220.81	3315.29	21689.6	9238.67	1911.13	7966.75	48839.3	3260.02	6294.77	4894.37	10066.1	4010.34	3477.49	7389.68	5647.74	5051.85	4900.72	4331.85	4578.92	7792.87	5949.55	4806.31	4553.74	3775.91	2200.09	4197.19
cpd145	23.535	1691.98	1692	601	3,4-diethyl-1,1'-biphenyl	C16H18	61141-66-0		4895.83	4266.68	5743.76	2367.22	3419.25	5757.27	6783.39	5246.34	3651.05	3131.84	4576.27	5531.47	11660	15030	18999	22424.6	2932.38	5360.85	3686.52	1998.73	3049.25	7611.49	3080.86	4656.66	1282.99	1685.32	3601.59	3357.69	8753.89	3501.23	3917.89	2524.51	3074.03	1413.44	7253.28	4046.22	5187.71	3734.36	4086.05	821.092	4785.41
cpd146	23.671	1699.24	1700	722	Heptadecane	C17H36	629-78-7	alkanes	129240	119108	172609	94958	94453.6	128793	190871	180561	174988	100898	148682	125624	275419	287239	286462	441986	76219.6	172905	107005	100386	122471	169299	130626	30623	118421	102530	121168	116862	82106.7	105769	115127	125120	74209.7	111030	188035	249530	147371	137682	87869.2	77089.5	140129
cpd147	23.885	1711.24	1738	727	8-methyl-heptadecane	C18H38	13287-23-5	alkanes	111288	131726	164015	82603.6	89951.5	116127	179646	158806	149820	102299	140929	180464	484919	583516	444484	639141	74923.4	142216	101462	83494.6	120343	258358	115140	106692	123583	160520	106494	108248	286768	171949	100342	95091.2	73993.7	113441	254019	283046	127225	102858	103332	67366.2	161525
cpd148	24.069	1721.56	1722	889	trans-farnesol	C15H26O	106-28-5	alcolhols	86336.2	53580	130170	91298.8	112864	8468.88	143950	99863.8	8174.47	67216.6	71123.5	140712	28535.3	146133	205336	111499	126247	35982.5	5558.61	159562	69321.3	96411.5	33021.3	102842	79670.1	107828	127305	33338.4	150989	76822.6	97867.9	107346	22041	177788	16719	85722.4	73069.9	209745	101497	41478.5	139141
cpd149	24.131	1725.04	1741	896	2,6-Dimethyl-2,6-octadiene-1,8-diol diacetate	C14H22O4	36052-53-6	ester	20902.4	28775.2	41282.9	13951	17649	16733.2	25219.9	25787.3	27123.7	24058	21156.8	43753	57579.4	61070.5	49258	103490	27210.8	26865.8	23258.9	24515.5	19338.8	33313.1	16504.6	25586.8	23635.7	32497.9	25765.5	13616.7	69024.8	42133.1	52708.7	18065	14816.5	42454.6	29907.2	38856.6	20683.9	26037.2	16732.8	12707.3	30916.7
cpd150	24.196	1728.7	1728	861	2,6-Diisopropylnaphthalene	C16H20	24157-81-1		5085.45	7819.93	5700	2612.91	3787.5	2028.58	4372.06	4523.5	3745.43	40546.3	17940.7	7726.17	9175.72	11378	7302.69	15799.1	2257.08	31603.4	7340.49	2745.69	5777.91	63266.3	4250.8	4513.12	5509.38	7188.71	5097.06	7445.58	3992.16	2770.17	3446.39	5070.25	5466.34	4336.32	6081.75	4259.48	5724.95	4460.59	3086.62	2058.41	2323.43
cpd151	24.345	1737.05	1740	688	4-Hydroxy-2-methoxycinnamaldehyde	C10H10O3	127321-19-1	aldehydes	19929	14005.5	24218.8	18348.9	12512	15049.3	26999.8	29554.5	17155.8	14810.6	23605.7	22674.2	9070.42	20113.7	39132.3	15914	14768.1	14688.6	25256.7	64193.5	16992.2	14343.9	10339	16110.5	16597.8	11760.1	16203.8	7863.94	24179.5	24481.1	12628.2	51069	71489.3	56664.5	37547.9	24110	26659.5	21326.6	4656.27	13813.4	44756.4
cpd152	24.486	1744.97	1259	745	p-Menth-8-en-3-ol, acetate	C12H20O2	89-49-6	ester	47455.3	45520	72570.7	47433	52633.4	85318.4	108053	124865	69979.2	52559.2	68608.6	65843.4	28401.2	30003.5	168040	85599.6	54164.7	62208.2	74779.8	188604	87624.4	82588.4	21108.2	91599.4	83064.6	46589.9	57995.5	24249.5	100987	104680	61931.7	122412	246250	108586	132353	118122	82708.7	123934	25632.4	51109.7	152880
cpd153	24.682	1755.95	1758	750	4-methyl-heptadecane	C18H38	26429-11-8	alkanes	44416.9	77698.9	108463	52831.2	37521.5	74241.6	68850.7	75719	92231.7	59594.9	69596.7	89601.4	211088	312702	73523.8	283490	48030.3	87667.8	46682.8	53145.2	68623.4	160393	45825.5	70332.2	68075	94467.8	58895	55738.6	33963.8	78894.7	65114.2	68309.2	43628.3	88096.5	146984	161403	62824.1	70113.6	49956.5	40161.9	102248
cpd154	24.744	1759.45	1768	906	Tetradecanoic acid	C14H28O2	544-63-8	Fatty acid	25873.6	16580.1	28161.7	17963.3	16247.7	23682.9	29619.9	13382.8	27466.2	21985.7	15957	17618.9	20882.7	2865.39	13878.3	44218.9	17202	17120.5	11581.1	34800.8	26460	31888.5	10121.4	24154.7	28693.2	18623.6	14673.4	16551.9	32690.8	10853.9	31696.8	29120.2	47103.8	33940.9	30901.5	26063	18909	22479	18529.6	21523.5	29872.3
cpd155	24.918	1769.21	1772	798	3,5-di-tert-Butyl-4-hydroxybenzaldehyde	C15H22O2	1620-98-0	aldehydes	14685.6	24552.3	27796.4	16356	16061.9	19701.7	28838.1	31250.4	34238.6	18155.1	22264.5	28189.1	103038	80767.8	71429.1	74278	14933.7	27996.3	17203.3	12924.7	9163.26	41126.9	12947.7	22280.9	12948.6	9177.2	21870.3	15670.2	14791	18405.3	22079.5	20445.8	15228.8	10661.9	35143.4	10663.1	21957.7	18763.5	19310.9	8505.06	32041.7
cpd156	24.985	1772.95	1780	715	cis-9-Hexadecenal	C16H30O	56219-04-6	aldehydes	51368.8	20738.9	72979	52400.5	42345	106766	122412	106949	121403	45052.7	102157	63593.9	28484.8	40322.6	117314	84248.4	29897.5	63169	68478.6	126737	99814.3	130159	31031.8	136957	174218	69445.3	93597.3	32902.7	107122	128696	85702.3	106444	332453	104146	253430	112346	80642.9	143661	30578	69311.2	144977
cpd157	25.173	1783.52	1775	598	Phenanthrene	C14H10	85-01-8		11300.4	17384.6	12995.3	10309.3	9417.22	13168.1	14224.3	23883.1	14921.9	10653.3	13510.4	14750.9	28816	24479.2	34884.8	53598	10799.8	19010.3	13279.1	6718.69	5446.04	17288.9	10202.8	12426.9	5743.87	3750.28	12209.2	11101	12188.6	4859.52	11045	10964.6	13789.8	6036.7	20761.2	11707.8	13450.2	12827.4	10409.2	4442.3	12898.3
cpd158	25.288	1789.98	/	749	11,11-Dimethyl-spiro[2,9]dodeca-3,7-dien	C14H22	NIST#: 62284		18417.8	1804.43	9730.12	7921.3	7338.49	5812.69	155964	6282.08	11460.7	3782.78	4421.65	7190.34	9857.42	17066.5	35834.1	26089.5	16766.1	7791.7	42229.1	4541.85	6489.06	6245.45	9684.2	3084.22	8047.76	4231.39	9302.08	9491.56	25226.4	29301.7	76620.4	12037.4	17491.8	30643.9	35755.7	13315.7	7063.64	10518.3	3799.77	6384.97	6430.06
cpd159	25.363	1794.16	/	778	Bicylo[4.1.0]heptane, 7-bicyclo[4.1.0]hept-7-ylidene-	C14H20	NIST#: 152399	alkanes	3960.34	3894.65	5962.08	6085.32	5994.44	10080	9285.88	7915.51	11533.5	10176	13374.6	6670.55	13355.8	5606.01	39248.3	38140.7	13830.1	9392.04	27554.3	9779.98	12260.7	15569	6432.23	5161.95	9660.93	6117.72	3934.91	10738.2	28814.2	32337.3	73912.3	11003.3	15580.5	35882.3	33921.2	9119.93	10316.7	5692.98	11757.5	2681.32	7854.9
cpd160	25.427	1797.77	1798	694	7-Hexadecenal, (Z)-	C16H30O	56797-40-1	aldehydes	1414.86	15894.6	29464.1	17956.3	13955.8	36873	29036.8	31065.5	23710.4	14607.3	21801.6	18107.3	10025.8	15064.7	24268.6	21640.9	11951	16927.2	23540.3	26619.4	17438.6	50816.2	7909.96	59972.7	18761.2	9520.03	17054.8	8340.28	13328.1	19490.8	26506.5	27893.8	89083.6	16217.2	64013.3	13830.3	14259.2	40813.1	10684.6	11487.5	74547
cpd161	25.452	1799.17	1800	926	Octadecane	C18H38	593-45-3	alkanes	75731.1	50055.3	87334.5	49813.4	45360.4	88037.1	94830.9	75998.9	63597.1	69863.2	66722.5	61953.8	135756	115970	155371	191961	49985.3	58512.5	63212.5	49724.8	54419.5	110332	50454.6	98162.8	51498.3	48643.5	63005	60553.5	87601.9	63908.6	95764.6	74615.4	140035	60351.6	145451	116086	81019.6	79022	49219.2	35873.3	121660
cpd162	25.749	1816.59	1817	853	Hexadecanal	C16H32O	629-80-1	aldehydes	14923.9	22278.1	10802.7	15533	13975.5	15291.6	21409.4	14797	13947.6	17264.7	10408.5	11945.9	51340.2	20759.9	47669.3	23394.7	9415.05	21255.1	14684.2	10001.8	7189.51	11920	6937.53	12951.6	3670.95	10245.7	17644.4	12818.9	8290.67	9399.25	20197.6	16366.2	21903.9	6840.62	11469.2	12076.3	17802.8	17131.1	20537	6788.32	10877.3
cpd163	25.761	1817.31	1822	593	3-Buten-2-one, 4-(4-hydroxy-3-methoxyphenyl)-	C11H12O3	1080-12-2	ketones	13640.4	8594.03	10451.6	13813.7	6836.83	10051.8	18235.8	15021.6	16947.5	21189.8	11891.8	47686.3	7017.07	11665.6	26885.3	11772.6	14008.7	14835.7	19571	32405.7	5424.12	16890.2	18761.9	18799	15059.8	15144	13945.1	5974.65	12824.3	19944	8396.1	45973.9	211549	15572	19615.5	20899.8	18171.4	24407.2	5388.7	14960	14294.5
cpd164	25.813	1820.38	1826	747	Cryptomeridiol	C15H28O2	4666-84-6	alcolhols	28646.2	22426.8	46278.1	23997.8	15493.1	17801.1	38733.6	27363.4	19891.8	48551.5	17468.4	31278.8	18017.1	8995.3	23769.5	34766.9	45914.7	18833.2	21451.7	27359.6	15424.4	29519.2	14058.9	30527.2	26416.7	13413.1	13266.7	19744.8	20271.3	18957.8	21066.1	12540.3	41959.2	25795.9	20739.7	17758	13949.2	35704.3	18914.6	23612.9	32517.3
cpd165	26.095	1837	/	789	Methyl (Z)-5,11,14,17-eicosatetraenoate	C21H34O2	59149-01-8	ester	6685.32	6053.09	6031.61	7343.16	4789.75	5060.16	9290.32	7055.26	5061.43	6949.66	7277.29	10162.4	4540.22	4167.21	7328.28	4548.1	4512.05	5030.23	8235.14	4958.24	5739.93	8833.81	3669.87	12679.1	8413.06	3613	6787.63	3046.8	8614.38	4000.57	47070.4	4384.17	14197.3	4542.93	112981	5529.1	3721.12	9138.69	5607.13	7007.85	8219.18
cpd166	26.23	1844.96	2511	755	Doconexent	C22H32O2	6217-54-5	Fatty acid	114562	48860	71082.3	48867.9	89123	121362	98716.4	58292.3	62722	104742	85026.6	92016.6	60982.4	56239.2	78063.2	68734.1	41810	42832.6	212240	121704	59167.3	270485	26361.3	277481	62598.1	54194.8	70466.4	73743.7	72341	116666	126641	54205.3	112811	63917.1	186564	45489.9	34129.5	83064.7	33509.3	80964.8	99230
cpd167	26.245	1845.84	1843	742	2,6,10-Dodecatrien-1-ol, 3,7,11-trimethyl-, acetate, (E,E)-	C17H28O2	4128-17-0	ester	14453.1	23748.3	27994.1	19901.1	13282.7	22104.2	25230.4	15662.8	23038.3	12496.9	20219.3	19806.2	36045.7	39609.5	161982	51172.9	42844.2	29485.2	59297.6	18018.6	20823.4	42205.3	7413.01	30010.3	29223.6	22926.1	24425.5	16356.8	59292.2	51694.2	117904	27190.6	26297.3	83401.6	54548.9	32345	17408.3	26819.7	10412.3	21383.1	18664.3
cpd168	26.308	1849.57	2334	796	cis-5,8,11,14,17-Eicosapentaenoic acid	C20H30O2	10417-94-4	Fatty acid	54483.5	56617.2	67405.9	36198.4	38489	51890.3	67914.5	64945.8	59985.7	44743.6	57134.8	73910.2	188086	219925	151976	231842	29480.4	53677.8	45406.2	42937.7	50860.4	120540	40309.3	70158.1	51234.8	70162.7	52296.9	40757.6	103045	70360.7	52461.1	52445	39841.5	39283.9	112127	91394	53005.4	41403.7	38587.4	26981.8	71221.6
cpd169	26.661	1870.38	1870	693	1,2-Benzenedicarboxylic acid, bis(2-methylpropyl) ester	C16H22O4	84-69-5	ester	60226.8	125152	97951.6	88055.3	95336.6	95895.7	109122	179768	136438	73762.1	78253.8	94005.3	397640	198000	236812	400053	67565.7	135016	66091.6	45546.1	30075.5	117267	61034.6	123314	27982.2	24644.2	109961	71585.9	83255.3	23312.7	101955	80567.4	84498.1	42621.7	183041	41739.2	93812.9	97725.3	104570	20261.3	126047
cpd170	27.148	1899.08	1900	655	Nonadecane	C19H40	629-92-5	alkanes	136045	182313	218892	123260	133115	149384	211560	202745	211936	152545	189536	201307	478024	488280	287562	580462	107111	177820	67624.3	128850	161997	250643	124012	155676	135037	184152	157164	129830	290961	188419	160867	155686	106569	145631	158250	281364	185306	127100	130101	111623	212284
cpd171	27.531	1922.62	1923	739	7,9-Di-tert-butyl-1-oxaspiro(4,5)deca-6,9-diene-2,8-dione	C17H24O3	82304-66-3	ester	13155.1	14150.1	20315.2	16696.7	12075.6	20979	15821.3	18872.2	19001.3	18751.6	13978.9	15192.6	53540.4	34037.3	34568.9	87849.4	12903.6	15205.6	11975.6	12513.9	13051.7	36250.5	9023.7	16760.2	15353.8	15488.5	13484.6	11280.5	22174.1	18508.8	12506.5	15071.2	15530	12678.7	39330.9	16345.6	13415.3	15875.8	13360.2	11245.1	19207.5
cpd172	27.579	1925.54	1792	825	Hexadecane, 2,6,10,14-tetramethyl-	C20H42	638-36-8	alkanes	103595	119197	151607	89376.1	90614.8	113478	164063	153374	143301	102516	129500	162283	559452	588440	422074	656757	64079.8	124584	92778.4	78896.1	101115	214325	91761.9	137292	107016	141229	119759	97233.2	292128	165180	106489	93825.3	81932.1	87899.8	259318	256976	120266	119000	101715	61093.7	170132
cpd173	27.905	1945.65	1943	617	Methylox	C18H28O3	6386-38-5	ester	6756.06	11057.5	43858.4	5608.01	6294.74	14365.5	8658.02	12506.3	12990.2	7994.4	26844.1	40834.5	64309.3	230775	46070.1	238482	5870.97	11170.4	6776.86	4548.44	9887.88	57929.4	13195.2	5928.48	9207.55	10947.6	9155.69	5488.41	26422	12659.9	6811.72	6336.66	246.168	7177.98	81468.6	16592.2	8325.47	7084.11	7220.8	3892.43	38767.9
cpd174	28.119	1958.87	1968	903	n-Hexadecanoic acid	C16H32O2	57-10-3	Fatty acid	156442	97070.6	135533	100821	73386.6	179349	161620	164041	166438	84285.3	116485	149231	238880	182268	287296	488834	95525.2	110656	118527	253716	83180.3	162295	38393.8	169182	130425	36950.1	94247.2	44543.2	214890	86885.8	139101	182758	519658	78119.6	386814	90877	139848	192805	74395.3	70802.7	277093
cpd175	28.21	1964.46	1955	755	Dibutyl phthalate	C16H22O4	84-74-2	ester	64350.1	88512.6	61870.4	83678	74265	67647.4	94151.3	134581	91229.6	67267.4	70466.9	97739.1	256772	159882	152473	237496	56036.4	74564	56624.5	73732.1	39425.2	79849.1	61762.9	99647.9	31443.3	32149.6	90026.6	48351.6	68268.8	28551.5	74872.7	65118.5	89975.1	31791.7	116766	310823	70652.1	81096	107242	29438	76422.4
cpd176	28.689	1993.99	1994	752	(E)-15,16-Dinorlabda-8(17),11-dien-13-one	C18H28O	76497-69-3	ketones	7074.01	8265.69	10163.8	8421.99	7032.87	12174.8	12301.4	8961.58	11011.1	8466.48	10920.6	16681.8	9111.77	9165.46	12769.3	12762.8	7380.96	9270.99	12604	9873.24	7095.42	8681.5	8096.83	9500.61	7414.34	4633.62	10107.8	70534.7	8628.34	9250.8	7845.43	8581.33	12991.9	5896.21	9128.47	6591.87	12507.1	7970.59	14338.6	12421.4	30978
cpd177	28.778	1999.43	2000	911	Eicosane	C20H42	112-95-8	alkanes	39389.2	51433.8	53874.7	38400.2	39857.5	53111.6	65822.7	42151.5	46731.1	48842	45565	48682.7	103052	89832.9	98802.4	133606	37201.8	57884.1	37868.7	32134.2	38290.2	71696.2	43680.7	44851.8	46740.1	45353.6	52493.3	51755.2	72084.5	60004	48876.9	40908.6	60073.6	39144.8	67252.6	73627.9	47143.9	43266.9	38142.4	35089.9	50062.7
cpd178	29.108	2020.72	2021	784	Octadecanal	C18H36O	638-66-4	aldehydes	16660.9	21614.3	16097.8	18024.6	12112.3	13388	18726.2	13958.3	15546.7	25668.6	16359.2	21260.2	22586.5	26610.2	25194.6	24746.4	8706.82	17262.3	15162.9	22143	8785.05	27701.9	11044.6	31402	14749.9	10047.2	16672.1	12045.5	10708.2	18622.3	12781.7	22908.2	32060.5	9258.46	18158	8508.28	16268.5	30245.1	17593.2	19076.7	24643.1
cpd179	29.17	2024.71	2023	592	Isopropyl palmitate	C19H38O2	142-91-6	ester	2157.99	2348.38	2965.94	1106.03	1066.43	1529.41	3519.96	1425.03	1805.36	3523.59	8927.74	8986.64	21421.3	6781.41	8078.73	14832.8	1520	1923.86	2124.18	1830.61	1444.43	515.297	375.814	1693.49	1262.1	2256.09	1267.63	594.202	4993.32	2784.86	1230.03	1568.17	5494.06	2098.86	3068.57	1447.88	2424.81	1921.14	1781.36	1112.25	2080.15
cpd180	29.24	2029.25	2034	850	Geranyl linallol	C20H34O	1113-21-9	alcolhols	10942.9	5771.86	5018.98	12647.9	15310	7006.65	9134.98	26236.2	14073	4381.69	8279.97	43603.6	8062.01	10114.9	13305.2	8067.01	37153.8	15247.6	3912.1	21847.6	4890.38	4203.56	13176.6	11034.4	10150.8	10905	17790.9	4183.2	10290	10372.8	9167.07	9904.74	23940	5816.15	6989.5	8920.59	5362.19	3864.1	3049.81	12366.1	6843.78
cpd181	29.74	2061.46	2063	735	2-methyl-Eicosane	C21H44	1560-84-5	alkanes	67242.1	77568.6	92181.5	55004	68668.4	78272.9	81854	88049.9	90648.7	65182.7	75589.7	85100.4	156197	167114	220077	211693	36301.8	75437.7	44977.1	55278.8	57273.2	106134	52228	87070.1	70080.2	69546.4	74151.5	60513.2	124403	87686.1	80907.7	68880.4	86089.4	54905.8	149933	137937	73912	61059.8	51186	40289.2	103386
cpd182	30.068	2082.62	2082	808	1-Octadecanol	C18H38O	112-92-5	alcolhols	32034	34281.4	35414.5	31660.5	29412.1	42395.3	50290.4	43311.4	41562.9	32465.8	62575.4	45091	33884	42462.7	44169.5	42667.4	25494.1	36983.4	41296.9	45120.7	19170.4	38236.4	24274.5	57671.4	49503.5	18164.3	36398.3	28391.4	29698	46489.7	35201.4	57569.2	75862.3	22433.9	32762.2	24372.2	25077.6	62318.5	47855.3	35036.9	41191.7
cpd183	30.325	2099.21	2100	901	Heneicosane	C21H44	629-94-7	alkanes	62803.2	63179.7	74439.9	41062.8	42546.6	53143.7	65037.3	63983.3	60056.7	48227.4	49643.4	61753.2	147215	155085	123850	180328	37428.4	59319.3	36836.9	100359	48856	84150.2	35006.2	53576.1	49571.1	57605.7	43435.3	40339.6	86209.4	60484.8	45805.9	48557.7	52257.6	70591.6	60842.3	86239.4	51175.6	29109.9	45735.5	34938.6	27894.7
cpd184	30.411	2104.97	2101	624	2-Nonadecanone	C19H38O	629-66-3	ketones	39605.4	51139	55036.4	35174.1	37696.4	49926.9	39882.8	42831.7	37751.1	30556.1	48107.8	46332.5	60469.8	39688.5	45879.3	48241	40266.4	33188.5	29618.6	60704.5	35847.1	46099.2	21790.3	52490.2	46961.7	24946.9	28015	24591.6	63316.9	36267.9	62474.9	45757	127204	33180.8	86733.7	34815.4	41488.9	49590.2	25778.3	37055.5	55409.5
cpd185	30.883	2136.8	2133	718	Linoleic acid	C18H32O2	60-33-3	Fatty acid	143556	174993	253460	101496	141480	146806	169522	47751.1	162622	146899	86810.8	184251	201322	239836	304399	197951	176531	199384	176635	274980	76070.4	233429	90003.8	411833	184492	64234.7	114148	80941.2	318099	224287	84707.1	208471	284609	225555	387212	232305	119949	351125	141060	81079.3	305544
cpd186	31.952	2209.17	2208	902	Acetic acid n-octadecyl ester	C20H40O2	822-23-1	ester	109507	139533	171350	151788	128634	179456	149533	151228	159546	134594	150917	157872	148834	162598	152816	187424	118440	122616	131114	164980	84884.5	170903	63412.6	171747	162142	97163.5	129782	120641	87960.8	199274	134215	165416	142258	75325.6	131946	78367.9	112169	94003.8	151781	154313	109040
cpd187	31.955	2209.41	2200	841	Docosane	C22H46	629-97-0	alkanes	73324.5	96755.3	113414	99656.3	89666.5	112076	113147	111659	107807	89535.7	105608	107497	139640	135316	125699	158905	83790.9	90721.4	91923.5	115176	59428.3	110588	55430.2	113675	120574	88665.7	91948.1	90929.2	79306.9	147119	11737.2	106176	95310.7	55644.4	98517.8	70858.6	75744.6	69813.8	100561	116052	79934.4
cpd188	32.193	2226.14	2224	613	Eicosanal-	C20H40O	2400-66-0	aldehydes	19221.8	17591.4	22888.5	24419.7	20445.9	31476.7	23469.5	22451.9	18909.7	17734.1	14957.3	23673.5	15444.3	16955.3	28385.4	20227.5	14162.6	12125.8	17350.3	23198.8	14280	14238.1	15213.1	21725.2	21134.6	14012.6	22310.6	11495.7	12598.7	19576.2	25140.8	16610.1	6835.22	12910.2	31957	17403.8	9775.08	25543.9	17915.8	16387.1	17605.4
cpd189	32.359	2237.82	2207	741	Hexadecanoic acid, 2-hydroxyethyl ester	C18H36O3	4219-49-2	ester	32758.2	42473	49360.4	41306.1	41563.2	62310.6	59256.1	48059.3	55613.8	38836.2	46703	52266.6	72081.1	63670.1	78095.8	62970.1	38600	23327	60432.6	76491.5	26028.9	42398.3	12615.3	49597.7	61936.8	12863.2	20608.9	19841	15807.9	50667.2	36820.3	34991.6	64629.8	34492.4	63086.1	19960.3	54454.7	42079.9	37160.9	28918.1	39989.7
cpd190	33.237	2299.55	2300	729	Tricosane	C23H48	638-67-5	alkanes	68287.4	53361.1	63474.1	54235.1	55343.4	54755.2	57933.5	46850.4	63907.6	46086.5	56760.1	63467.3	65627.8	125140	86166.1	109240	49006	52824.7	62619.4	70981.9	30864.7	84113.8	49428.6	93003.5	71046.8	45836.8	71771.8	51938.3	53057.9	59892.7	58937.2	67323.9	96657.1	41783.2	81814.3	83803.7	62312.2	83829.1	43750.6	58863.4	81898
cpd191	34.215	2370.96	2383	773	(E)-Labda-8(17),12-diene-15,16-dial	C20H30O2	104263-85-6	aldehydes	36041.1	26106.4	21772.3	36413.7	17529.7	67847.4	26200.6	27557	28456.6	26196.3	51713.1	15191.9	33703.8	26828.2	20690.1	35843.6	33373.8	20438.3	20095.1	30372.9	35660.2	49317.6	16258.5	54499	44757	35678.1	33065.8	20775.2	45868.3	42521.1	48660.9	49267.9	107620	43144.2	39198.3	29628.7	27909.4	25225.6	18426	29162.7	47191.7
cpd192	34.491	2391.12	/	702	5-Benzofuranacetic acid, 6-ethenyl-2,4,5,6,7,7a-hexahydro-3,6-dimethyl-α-methylene-2-oxo-, methyl ester	C16H20O4	19892-19-4	ester	43251.2	19575.8	41971.3	16591.2	35253.9	38870.8	37708	101725	97761.4	34159.8	72807.9	30287.7	22382.7	57172.3	56223.5	33335.4	34096.2	70611.6	53443.8	138095	33365	33565.4	35675.2	50520.9	96796.3	37339.3	34733.4	24576.3	29670.8	92709.4	26192.3	21986.4	119315	61568.5	61424.8	63481	31027.3	280194	16933.8	30360.7	122559
cpd193	34.597	2398.91	2400	729	Tetracosane	C24H50	646-31-1	alkanes	64634.5	65745.7	106597	45148.3	51781.8	63723.6	74703.4	73214.1	63440.5	50542.5	63762.5	95275	128008	125247	117358	145887	48010.2	54602	53454.9	67621	48432.9	91006.4	59763.9	72039.7	63169.8	68369	70382.8	61916.7	73841.7	89024.2	62192.2	72992.3	82585.6	44507.2	127303	95899.1	71139.8	68255.9	65273.8	54523.5	76090.7
cpd194	34.926	2423.92	2365	917	Phenol, 2,2'-methylenebis[6-(1,1-dimethylethyl)-4-methyl-	C23H32O2	119-47-1	phenols	2224779	2694089	4012150	3391652	2988922	4016785	3068445	3395332	3649092	2911306	3346737	3445074	2850832	3324317	2902928	3459236	2880692	2952336	2838736	3762212	1629224	3420439	1015414	3675247	4185172	1660533	2314831	2712929	699268	5254613	3079480	3333638	2773415	1439886	2740575	1641964	2339096	1769954	3448342	3975565	2193922
cpd195	34.949	2425.67	1713	785	2,6,10-Dodecatrien-1-ol, 3,7,11-trimethyl-	C15H26O	4602-84-0	alcolhols	118673	167194	416978	131418	146278	316506	478386	183473	200850	108012	214737	234632	87339.1	165333	434246	234714	129973	165644	164181	321892	144315	253399	76795.1	404855	254600	127584	149887	92349.4	500455	266677	134477	273412	408983	312005	624961	329861	185062	694717	173549	163922	410662
cpd196	35.939	2501.08	2500	704	Pentacosane	C25H52	629-99-2	alkanes	63572.1	61884.5	80335.4	66033	52635.2	74867.5	50916.7	67703.4	71992.1	68008.3	68024.9	64716.2	63828.1	149387	79246.2	100227	57724.6	59342.3	75993.4	86207.7	64605.3	132005	65884.7	107804	73530.6	43891.1	79133.7	72016.9	26249.5	97469.1	58353.8	104796	136390	39466.1	129459	88478	82359.6	82447.1	69716.4	68100.8	96951.1
cpd197	36.572	2550.96	2543	780	Diisooctyl phthalate	C24H38O4	131-20-4	ester	53302	70141.7	67859.2	62769.6	55746	84848.5	74256.4	85036.9	60347.6	53902.8	63478.7	66167.5	76026.5	63528.5	60352	67157.1	55048.8	58850.3	73543.9	70728.3	48305.6	58313.6	47526.9	77984	59984.2	42744.6	57409.9	52035.4	71147.6	64230.1	77384.4	86546.9	142376	50103.1	117438	52710	77890.5	88073.1	92430.7	59071.2	83077.1
cpd198	37.195	2600.08	2600	775	Hexacosane	C26H54	630-01-3	alkanes	76449.4	84227.6	50871.9	69419.5	58749	72831	88700.7	90117.4	112620	84476.3	76008	99392.9	224150	239325	159652	150123	49353.3	60502.9	66663.9	64920	55904.2	107794	62777.1	90127.3	89878.6	83739.1	84923.9	65832.5	159395	126711	78771.6	94344	71025.7	58600.5	165152	107828	73171.1	61591.4	60801.1	37469	102782
cpd199	38.407	2699.35	2700	662	Heptacosane	C27H56	593-49-7	alkanes	36294.2	33428.9	49843.8	34510.7	31138.2	27964	39307.4	34412.3	46110.1	36178.8	43783.1	35234.7	59339.2	64201.2	54161.3	67158.9	31224.6	32820.7	45738.8	54743.5	26183.7	55479.6	34052.4	52519.1	30913.1	36003.1	42976.9	41109.8	44165	53841.5	41231.9	41606.9	55233.1	30940.2	55219.7	36985.5	36532.5	37149.1	51038.8	34449.5	48803.9
cpd200	39.25	2770.6	2900	719	Nonacosane	C29H60	630-03-5	alkanes	11640.4	15794.2	13467.7	8771.39	10405.8	13697.6	16842.7	17040	14950	10432.9	11603.7	16781.5	35406.8	42843.7	33846.9	48146.7	8235.57	12585.9	7533.54	8322.56	9850.56	18099.5	9570.35	13251.5	20356.4	17972.1	13133.5	7218.57	33273.4	32100.8	8901.56	10590.7	8744.93	11338	22199	26010.6	12551.1	11731.9	10758.8	10878.7	14312.6
a. The retention index is alignmented by MSDIAL relative to C8-C40 n-alkanes on HP-5ms column.
b. Retention index of reference standard in the NIST Library.
c. Math of mass spectrum with reference standard of NIST Library.
d. Correct isomer not determined.
[truncated: 78 more columns]

## Sheet: Table S8
Supplementary Table 8. Metabolites of different geographic population fruits analyzed by UPLC-QTOF-MS
No.	Alignment ID	Rt(min)	m/z	AmT-005	AmT-006	AmT-007	AmT-008	AmT-010	AmT-011	AmT-012	AmT-013	AmT-014	AmT-015	AmT-016	AmT-017	AmT-018	AmT-019	AmT-020	AmT-021	AmT-023	AmT-024	AmT-028	AmT-029	AmT-031	AmT-032	AmT-033	AmT-034	AmT-035	AmT-036	AmT-038	AmT-039	AmT-040	AmT-041	AmT-042	AmT-043	AmT-044	AmT-045	AmT-046	AmT-047	AmT-049	AmT-050	AmT-051	AmT-052	AmT-053	AmT-054	AmT-055	AmT-057	AmT-058	AmT-059
1	9.57_100.9329	9.569	100.933	26085	12437.3	17645.7	17983	15401	13847.7	23921	18229.7	21472.7	34070.7	18972	19928.7	17538.3	34483	11023.3	18168.7	17585	22387.7	18432	22367.7	25338.7	44457	10136.7	15089.3	16651	25334	16225.3	20711.3	12664.7	111813	22768.3	14260.3	87027.3	51857.7	85462	63618	180450	22128	16860	97944.3	144493	94097.3	83135.5	110546	142425	161467
2	9.31_100.9335	9.312	100.934	16428.3	14224	13120	10647.7	10892.7	11691	21120.3	14065.3	11653.3	14718.7	14764	15211	12237.7	15815.3	19565	16129	12263	11045	8824.67	9939	14021.3	13888.3	9964	12104.3	12833	6538.33	13206.3	15525.3	7715.67	55454	12294.7	7000.33	36236.7	49237.3	74735	66765.7	55335	20946.3	17949	36350.7	51297.3	55927.7	37736	77473	50145.3	58158.7
3	10.42_100.9338	10.417	100.934	49986.3	31778	34151.3	39949.7	30775	34551	40759	34031.7	56278	57727.3	30153.3	31848.3	40631.3	65274.7	48344.3	39501.7	35354.3	26869.3	34581.3	32383.7	41106	62995.3	31806.3	29860.3	32341	41593.7	41116	41638.7	35291	152676	60617.7	40017.7	108876	125868	145273	153627	166282	54306	44531.7	127865	170025	138371	145670	150575	175117	121504
4	0.46_101.0245	0.455	101.024	7423	4955.33	9124	8683.33	9273.67	7914.67	7799.33	5589.33	10047	7135	6487	3461.67	5119	5808.67	7800.33	4702	7025.33	1314.33	4983.67	3947.33	6263	5594	6580.33	10787.3	11564.7	5357.33	5011.67	2252	2996.33	8280.33	1728.67	1324	10704	9669	11214	7497	21602.7	15903.7	11532.3	14100.7	9493.33	7390.33	4652	9809	6053	4740
5	2.94_112.9839	2.944	112.984	8322.33	10446.3	8248	7688.33	8231.67	12652	9388	8027	18633.7	12292	9641	9532	10157.7	8989.67	8493.33	12647.7	10871.3	10671.3	12005.7	11206.3	7968.33	5871.67	14126	5325.67	8024.33	13171.3	14246	7194.33	17703.3	13552.7	9445.67	9939.33	20202.3	19856	20894.3	29527.7	31595.3	8164	19200	17975.7	17332	15617.3	19088	12764	20399	27471.7
6	0.67_112.9856	0.67	112.986	18796.3	15790	16294.3	16613	16985.7	17048	16837	15357.3	18110	16007.7	20711.7	17300.7	14343.3	19977.3	13897.3	15121	18177	17919.3	24208	17303.3	17776.7	17595.7	17615.7	17858.3	14878	19455	16210	17505.3	21428.3	36716.7	18499	21064	36198.3	35807.3	34870	36912	38839.3	19536	18507.3	41866	34270	36876	41799.5	35562	36398	35241.7
7	0.44_112.9862	0.436	112.986	17747.7	21251.7	18189.3	17050.7	32175.7	22857	17640.3	21133.7	22128.7	19328.7	22068.3	22475.3	18245	21685.7	20425.3	20314.3	20527	14681	23087.7	28624.7	22214	19546.7	23344	27459	22699.7	20895.7	37181.3	24105.3	32257	32645.3	17055.7	22636.3	35165.7	37062	35386.3	34394.7	39145.7	21338	34968.3	33953.3	34884	32897.7	29720	37787.7	34932.3	32715
8	0.46_113.024	0.456	113.024	8857.67	5910.33	11956.3	11262	12689.7	10230.3	9429.67	7537.67	13244.7	8890.33	8193.33	4832	5990.33	7269	11089.7	5797.67	9210.67	2149.33	6902	5219	7953.67	6807.67	7542.33	14379.3	14991.7	8356.33	6646	3496.33	4777.67	11447	2431	2046.67	14251	13565.3	14084.7	9442.67	25734.3	22198.3	16439.7	19141	11814.7	10420.3	5763.5	13364	8192.67	5237
9	0.50_115.0034	0.495	115.003	6976.67	3697.67	8995.67	29584	6494.33	6455	9173.33	6360	3960.33	10606.3	8212.33	3714.67	14885	14919.3	11398.7	12980.3	30119	837.667	6116.33	10887	15309.7	12881.3	14929.3	6672	13818.3	7714.33	9869.33	2801	3584.33	35031.3	3621.67	559	17517.7	7582.67	15719	3570.33	26183	38175.3	11609.3	6325.67	13541	1640.33	3224.5	21412.7	4454.67	6041.67
10	10.42_115.9209	10.417	115.921	95643	99960.7	125902	110316	118787	118104	105769	115405	101479	101259	117605	112189	110397	94610.7	92088.7	95877	114267	110882	5271.33	108823	103308	81711.3	121038	105735	107189	3804.67	124919	106032	3715.33	60661.7	92496.7	2218	56006.7	29247	24368	49740.3	44691.7	85654	115634	66588.7	35868	40035	49814	33808.3	16343	37909.3
11	7.72_116.9286	7.715	116.929	22875.7	42256	21508.7	26244.3	25539.3	20986.7	20199.3	19808	30043.3	20091.7	20959.7	21824.3	20803	21026.7	28551.3	20874	21341	23349	13812.7	23216.7	32982.3	23326.7	20040.3	23341.3	23248.3	11637.3	24679.7	20482	7168.33	21419.7	27844.3	9338.33	29331.7	30758.3	21998	26635	29954	24799.7	23701.3	29861.7	23150	38351.7	19595	35003.3	27366	25984.3
12	0.61_117.0191	0.606	117.019	7234	3465.67	8121.33	10963	4654.67	9995.33	8838.33	6490	5168.33	13385.3	9892.33	6765.33	9619.67	10613	9114.33	8542.33	15455.3	3025.67	4925.33	8489	17110	11038.3	12138.7	6640.67	12853.3	10791.7	8170	3551	6390.33	32291	3918.33	1868	13397.7	8846.33	17588.3	7201.67	27911	14280.7	12135.7	10154.7	14622.3	5316.67	8639	27366	20895.3	6427
13	1.85_121.0302	1.846	121.03	3875.33	4528.67	3752.67	4206.67	4185.67	4057	4047.33	3398.33	1571.33	3104	4339.67	5004.67	6140.33	3724.33	5819	4418	4072.33	6201.33	1516.33	3094.67	3781.33	2271.67	3670	3386	2659.33	3058.33	3483.33	2072	1676	3423.33	4767.67	2308.67	3570	6068.67	9413	5085.33	4323.33	3097	3137	4474.67	3618.33	2098.67	4723	3955.33	6927	4983
14	0.58_128.035	0.584	128.035	713.333	1077.67	604.333	514.667	300	559.333	900	585.333	304.667	1156	309.667	337	1060.67	1622.33	459.333	732.333	1014.33	237.333	744	550	1225.67	656	825.333	512	932.333	650	447.667	390.667	493.333	3256.33	216	283.667	1626	339.333	939.333	574.667	1844	408.667	424	294.333	884.667	262	257	833.333	700.333	565
15	0.51_128.0359	0.505	128.036	833	1261.33	927.667	581.667	488	819.333	1049.67	691.333	334	1576	359.333	457.667	1190.33	2204	827.667	891.333	1431.67	302.667	725.667	568.667	1822.33	793.333	990.667	701.667	1344.33	925	800.667	565.333	784	4253	349	505.667	1885	537.333	1278.33	869.333	2397	555.333	593.333	489.667	1107	359.667	485.5	980	758.333	650.333
16	0.44_128.959	0.438	128.959	7999	3132.33	2348	2905	1097	4744.33	2475	1754.33	3020	9920.33	2369.67	1280	6828	5788	3498.67	1970.67	8399	521.667	1679.33	1396.33	7709.33	2342	5610.33	2096.67	12441.7	4909.67	1141	333.667	882.667	10521	561	97	3753	1003	1990.33	218	7154.33	2854	1995.67	1027.33	5475.67	420.667	844	8599	1498.33	908.667
17	0.44_129.974	0.435	129.974	8568.67	11132	9785.33	10171.7	12466.3	11498.3	8145	12820.7	8608	6696.33	11619.7	10651.7	10933	8752	9786.67	11496.7	10365.3	10518.3	6318.67	13090.3	12247	8381.33	12393.3	13647.7	10365	5876.33	17510.7	10823.3	6900.33	976.333	7143	4797.67	850.333	933.333	962	482.333	743	6312	8008.67	594.667	629	576.333	746	714.333	1127	766.333
18	0.45_131.0455	0.448	131.045	1285.33	697.333	869	833.333	1116	1134	1025	858	1525.67	928	1027.67	688.667	906.333	1668.67	1465.33	798	1354	237.667	938.333	553.667	831.333	750.667	1096.33	1224	1526	1288.33	660.333	612.333	571.667	2087	301.667	405.667	1720	1030.67	1503	1217	3120	2271.67	1434.33	1274.33	1475	1231.33	717.5	1509	849	716.333
19	0.49_133.0139	0.492	133.014	26568.7	14505.7	42241.7	108281	25095.7	30634	37626.7	21606.7	16700	39068.3	34259.3	16265	50348.3	51142.3	38447.7	48311.7	104452	2677.33	21049	37623.3	56956.3	48808	56781.3	25698	49356	33367	34318	11522.7	15495.3	131035	11724.7	1930	77183	37509.7	74000.7	16802	126334	149118	43413.7	32856	59925.7	7484.33	16250.5	103113	26558.3	27375.7
20	10.41_134.8943	10.406	134.894	245347	89924.3	249611	179562	146002	235463	187800	229879	295739	176508	208803	222778	206417	236182	99209	149386	211333	165639	9432	162106	178287	96624.7	198765	193267	228325	14459.3	145936	166873	8651.33	126052	206969	13903.7	127468	129798	223842	147886	156857	203433	306603	166675	97310	72332	274686	152077	130026	76090
21	0.47_135.0288	0.47	135.029	1937	1293.33	1740.33	3019	1763.67	1269	1875.67	1328.67	1039	1806.67	1756.67	968.333	1660.67	2207	2003	1435	2783.33	252	1029.67	1949	2665	2211	2276.67	2533	3608.67	1570.67	1053	535.667	1045	4482.33	663	99	2845	2118	3680	1346.67	7478.33	5112	2903	2441.67	2077.33	921	998	4277.33	2452.67	1341.33
22	0.71_137.0235	0.712	137.023	365	355.667	239.667	238.333	262.333	336.333	283	438.667	284	407.667	318	343	406.667	418	361	211.667	380.667	440	478.333	502	393	273.667	290.667	510	402.667	420.667	427.667	277.333	310.667	246	517.333	309.333	431.667	336.667	210.667	401.667	353.667	477.667	470.667	207.667	306.333	135.667	247	275.667	223.667	250.333
23	1.32_137.024	1.315	137.024	7188.33	10081.3	14812.3	18923.3	12213.7	18390.7	13828	14212.7	12216.3	15334.3	16135	18317	22584	11380.7	15318.7	14764	13124.7	19929.7	3577	12743.3	9828	9327	12696.7	12650.3	9044	8612.67	8711.67	5122.67	4244.67	7932.33	12683.7	4312.67	16255.7	25189.7	37301.3	15012.3	15026.3	8760	10083.7	11223.3	9325	5319.33	18346	12263	31755	14714
24	4.79_139.1131	4.793	139.113	2731.67	3211.33	4165	6556.33	7313	4391.33	3907.67	10300	4211.33	3334.67	9193.33	7657	6187.33	1455	10274	5273.33	3886.33	9964.67	1239.67	10151.7	4559.67	4439	4825	5477	3972.33	1829.33	6445.67	5419	874.333	3055.33	10676.3	3454	5493.67	6955.67	3916	4245.33	1361.33	2338.33	5944.67	5909.33	2695.67	1143.67	4583	1313.67	7779	5451.33
25	0.46_143.0365	0.455	143.037	4123	2464.67	5462.67	5269.67	5972.33	4215.33	4598.67	3138.67	6456.67	4009	3811	2080.33	2506	3331.33	4542	2835.33	3997	767.333	2894	2382.33	3307.67	2974.33	3099	6145.33	6921	3865.33	2960	1251.67	2012.33	4810	970.667	778.667	6390.67	6057.33	7135	4575.33	13073.3	10058.7	7540.33	9301	5619.33	4709.67	2573	6483.33	3550	2529.67
26	2.79_145.0665	2.791	145.066	2303.67	3760.33	6199.33	7412.67	3811	13762	14270.3	8260.67	20409	3408.67	21955	38003	7609	4444.33	5348.33	7859.33	13683.7	20659	1439.67	11718.3	6551	8389.33	2498.33	14158.7	12534.7	3003	3798.67	5692.33	2636.67	19025	30466	4184.67	4055.33	21554.3	13885.3	34116.7	3018.67	7031.33	3756.33	5969.33	12733.3	2338	10111.5	7211.67	21932.7	24859
27	4.56_145.0665	4.556	145.067	601	1748.67	1481.67	1242.33	891.667	3115	2862.67	1466.33	4218.33	810.667	3618.33	6446.33	1031.33	723.667	2193	3188	2764	5026.33	1137.33	1305	1347	859.667	1413.33	1736.33	1681.33	1217.67	908.333	1255.33	1859.67	1873	2738	1058.33	611	4173	2747.33	6552.67	2522.67	733.667	1354.33	1565.33	3590	769.333	1088	1576.33	4169.33	3976
28	2.77_145.0855	2.766	145.086	670.333	915	936	930.667	1017.33	1840	651.333	1017.67	929.333	2250.33	1272.67	438.667	2846.33	682.667	1107	547	1424	1255.67	673	1039.67	2357.33	873.333	830	1009	1311	613.333	1297.67	1193	589.333	1327	360.667	790.333	691	1535	1169	451.667	1282.67	586	699.333	1031.67	2580	1050.33	303	1404.33	553	261.667
29	0.46_146.0459	0.455	146.046	191.333	74.6667	152.333	56.3333	85.3333	69	102	50	58	40.6667	68.6667	61.6667	251.333	205.667	252	167.667	217	12.3333	161	65.6667	408	78.6667	147.667	86.6667	183	209.667	123.333	104.667	96.6667	490	77.3333	68	330.333	85.6667	59.6667	88.6667	606.333	178	86	56	109	95.6667	36	189.333	50	138.667
30	2.45_147.0453	2.449	147.045	987.667	1264	2505.67	3276	1178.67	1735.33	1857	1134.33	2660.67	836.333	1005.33	7747.33	3723.33	2527.67	3564.33	2755	2535.67	5464.33	3301.33	1530.33	422.667	938	2374.67	1922	2251	1370.33	2589.33	1081	1237.33	5648.67	879.333	4733	11143.7	14347.7	10389.7	4129.67	1911	1499	1150	2318	2160	5489	19716.5	6194.67	3934	11403
31	2.72_151.0393	2.723	151.039	514.667	778	500.667	467	424	861	422.333	461	376	630	635	910.667	827	444.333	807	853.667	655	1070.67	492.333	520.333	595.667	454.333	530	410.333	333	343	1535	482	488	349	225	10496	364	873.333	628.333	508.333	824.333	735.667	249.333	389	438	462.667	545	771.333	554.333	395.333
32	0.46_151.0607	0.457	151.061	8191	10339.3	803	800.667	2458.33	8348.33	1026.33	1145.33	1998.67	2091.33	1816	1709.67	7164.67	7492.67	2058.67	1059	1625.67	386.667	1554.67	861.667	1284.67	809	2486	795.667	941	834	861.667	587.333	437.333	2398	2348	302.667	2405.33	742.333	1193.67	1376.33	1801.33	543	773.333	525	1034.33	460	1327	842	746	11250.7
33	1.70_155.1065	1.703	155.107	18.3333	24	5	9.33333	7.66667	10.6667	13	11.3333	14	13	16	11.6667	6.66667	0	16.6667	8	5.66667	14.3333	7.33333	8.66667	18	15.6667	11	15.3333	13.3333	6.66667	3.66667	8	17	6	29	6	19.6667	14	18	14	8	8.66667	13	7.66667	4.66667	14	19.5	0	11.6667	9.66667
34	3.19_155.1079	3.188	155.108	1830.33	3057	7240.33	6389.67	6952	9115	5206.67	5426	7055.67	5581.33	9462.33	4140	3784.33	927.333	3175.67	2315	3108.33	3309.67	761.333	6681.67	4250.67	4010	9849	7023	5781.33	2516.33	3377	1376.67	428	2799	7884.33	1230.67	4668	5339.67	5078	4119.67	1049	3734.67	4597.33	3975.67	4075.67	1839	7623	3244	2591.33	3069.67
35	2.89_155.1084	2.886	155.108	15994.3	9803.33	49311.3	22901.7	14968	14476.7	11925.3	8905.33	29488.3	7164	25782	2708.33	9105.67	6051.33	5294	3912	5928.33	7621.67	2556	5910.67	14284.3	3775.33	17582	17716	17079	6223	3093.33	1161	1270.67	10791	13790.7	1311	6974.33	8916	12682	4857.67	5699.33	9541.67	6947.67	5614	6359.33	14430	7969	8981	6299.33	3250.67
36	0.41_158.9774	0.405	158.977	1192.67	937	1801.33	2358.33	793	2363	1824.33	306.333	742	1410.67	1060	1028.33	1498.67	1662.67	1777.67	1892.33	2085.33	322.333	1191.67	1898	1414.67	2819.67	1194.67	752.333	1679	1143.33	703.667	516.333	697.667	1988.67	774.667	243.667	1116.67	272.667	3040	450	2426	10367.3	990.667	509.333	811.333	492.333	454.5	1819.67	586	511.333
37	0.47_160.8416	0.474	160.842	9665	8650.33	4190	3267.67	80.6667	10472.7	5869	7373.67	4868.67	12197.7	6088	3029.33	11925.3	8029.33	5696.67	4289	10719	3503.67	805.333	900.333	10285.7	1082.33	9756.67	5428	15466	7007.67	663	82.6667	67.6667	6644.67	130.333	15	2807	144.333	1039.67	67.6667	946.667	34.6667	64.6667	774	7133.33	244	851	7150	4675.33	650
38	0.45_161.0434	0.454	161.043	4938.33	3289.67	7374.67	6924.33	7371.67	6229	6206	3967.67	7017	4898.33	5021	2299	3532.33	3929.67	5297.67	3613	4707.33	869	3557.67	2910.33	4545.33	3774	4956	7614.33	9188	4161	3630.67	1360.67	2283.33	6222.33	1086.67	820	8302.67	6405	8433.67	4736.33	16005	13221.3	8501.67	8763.67	6660.33	4703.67	2730.5	7313	4346.33	2707
39	0.61_161.0447	0.606	161.045	1262.67	1118.67	778.667	1070.33	431.333	605.667	701.333	931.333	678.333	1255	774.667	93.6667	1010	825.333	498.667	729	1631	74	451.667	666.333	3130	974.333	2762.67	895.667	1916	861.333	806.667	161.333	147.667	2731.33	187.667	86	1073	972.333	1050	385.667	2657.67	451	282	649.667	1163	210.333	401.5	2973	957.333	393.333
40	3.47_161.0608	3.465	161.061	1414	5125	3260	3346	4390.33	5111.67	3344	3608	1906.33	2032.67	4254	6744.33	3045.33	2024.33	11644.3	6173	5155.33	6316.67	2705.67	4131	1632.67	1263.33	1792.33	1970	1787	1367	4328	3655.67	2011.67	2877	8840.33	2645	6527.67	6496.67	4051.33	2323	1089.33	1284.67	2232.67	1886.67	2566.33	2328.67	4828.5	1581	6607	4504.33
41	3.15_161.0617	3.147	161.062	9219.33	13883.7	13361.3	9855	14899.3	15477.3	9517	12030	9502.67	6700	13761.3	9439.67	6939.33	5013.33	8773.67	8038.67	6886.67	9759.33	8275	9851	8919.67	7890.33	8717	9551	8666	6646.33	7104	6004.67	4938.33	9252	12880.3	6861	11267.3	18263	21452	15617.7	9086.33	8166.67	6859.67	14751	13878.7	10446.7	19771	9681.67	15550	11900.7
42	0.47_162.8389	0.474	162.839	8908.33	7529.33	4295.67	2804	126.667	9927	5426.33	7041.67	4937	11280.7	5124	2799.33	9960	7673.67	5529.67	3593	9579.33	3474.33	910	849.667	9208	924.333	8371.33	4814.33	13642	5978	599.667	66.6667	88	6380.33	94.6667	12.6667	2777	171.667	896	63.3333	746	10.3333	72	706.333	6462.33	296.333	956	6392.67	4477.33	593.333
43	2.07_163.0406	2.067	163.041	668	494	868.333	746	523.333	703.333	417.667	848.333	924.333	576.667	526.667	802.667	963.667	686.667	954.333	614	895.333	1079	463.667	725.333	764.333	527.667	1021.33	761	648	747	1005.33	418.667	297	950	695.333	718.333	759	1338	2865.33	1138	1418	704.667	481.333	559.667	1089.33	497.667	782	1535	1835.67	1864
44	0.91_165.0159	0.905	165.016	242	418.333	285.333	400.667	152.667	346	523.333	226	163.333	332.667	328	387	362.333	612	407.333	491.333	692.333	203.333	345	266.333	818	280.333	459.333	352.333	722.667	259.333	870.333	290.333	172.333	1966.67	122.333	132.333	1450	563.667	458	278.667	870.333	106	327	256.667	262.667	170.333	316	463	506.333	286
45	9.43_165.0404	9.433	165.04	385.667	1761	2416.67	1326.33	2183.33	136.333	2640.67	2405	428.333	2322.67	1840.67	452.333	624.667	2735.33	565.667	1222	2595.67	1850.67	263.667	514.667	1541.33	282	1093	323.333	715.667	1431.67	486.667	983	339	2922	586	3258.33	881	191.333	333.333	209.667	272	2165.33	970	353.667	334	186.667	1089	227.333	344.333	440.333
46	0.47_165.0404	0.466	165.04	2996	1955.67	2330.33	3806	2968.33	2776.67	2271.67	1764.33	2169.67	2369.33	2075	1104.67	3385.33	3646.67	3177	1651.33	3419	268.333	1177.33	1343.33	3506.33	1849	2634.67	2604.67	4719.33	1799.33	1561	559.667	744	4848.67	805.667	197.333	3683	2256	3215.67	1546.67	6897.33	5177	2877.33	2589.67	1910.33	859	1116.5	3438.33	2384.67	3010.67
47	9.98_165.0427	9.983	165.043	221.333	2165.67	2826.33	1655	2997.33	243	3211.33	2310	350.667	3269.33	1668.67	468.333	624	3783	418	1551	3229.67	2479	243	659.667	1703.67	244.333	1229.67	256	719.667	1763	338	1042.33	276.667	4377.67	594.333	4321.67	1235.67	200.333	252.333	287.667	300.667	2692	966	331.667	243	218	1864	187.667	432.333	741.333
48	1.47_167.0346	1.47	167.035	3142.67	5985.67	4984	5723.67	5834	9259	8652.33	6112.67	3584	3390.67	3049	9034.67	3532.33	2055	5289.67	6722.67	5230	8511.33	2630.33	2645.67	948.333	1835.33	4584.33	4662.67	3824.67	2832.67	7133.33	3931.33	1400.67	6390.67	1268	3223.67	5708	13913.7	12819	7687.67	3413	2236.67	3942	9167	5500.67	5179	13768.5	6629	10166.3	11231
49	4.17_167.1085	4.171	167.109	158.333	896	215	152	397	366.667	526	602.667	122	189.667	170	5011.67	454	264	1153	1182.67	1370.33	1347.33	197.333	244.333	314.667	236.333	220	360.333	201.667	487.333	3576	1282.33	3446	638.667	811.667	3530.67	1266	853.333	312	561	243	145.333	323.667	407.667	209.333	98.6667	1222.5	300.667	603.333	4047.33
50	0.47_168.0319	0.47	168.032	2550.67	1130.67	53.6667	124	161.333	1393.33	166.333	69	665.333	383.667	294.667	370	371.667	1351	95.3333	73.6667	415.667	89	96	155.333	488	80.3333	278	139.667	322.667	108	42.6667	87	114.333	299.667	403.333	54	214.667	53.6667	70	35.3333	162.333	80.6667	128.667	90.6667	104.333	58	439.5	89.6667	78.6667	2553
51	3.91_169.0663	3.914	169.066	19.3333	29.6667	9	25	54.6667	27.3333	55.6667	26.3333	14.6667	37	16.3333	17	43.3333	17.3333	38.3333	32.6667	32	32	15	52.6667	22.6667	21.3333	62.3333	55	43.3333	19	22	18.3333	14.6667	13.3333	36	28	31	43.6667	23.3333	24.3333	15.6667	14	41	43.6667	36.6667	23	22	17.6667	39.3333	29.6667
52	1.35_175.0601	1.354	175.06	1811	1420.67	998.333	1694.67	629	1577.33	964.667	905.333	1240.67	1442.67	2133.67	547	1069	2088.33	1266	1291.67	2009	308	446.333	943	2153.33	977.667	1972	938	2291.33	1013.33	924.667	383.333	258.667	3487.67	348	219.333	1162.33	694.333	1081.33	714	2321	1508.33	671	492.333	903	196.333	615	3130.33	1048.67	565.667
53	1.68_175.0756	1.682	175.076	32.6667	22	22	25	13.6667	33.6667	9.66667	20	14	13	26	28.3333	18	14.3333	16.6667	29.3333	18.6667	22.3333	20.6667	5.66667	26.6667	12	20	10.6667	9.66667	8.66667	11.3333	16.6667	16	14.3333	21.6667	14.3333	20	19.3333	15	24.6667	16.6667	12.3333	17.3333	7	14.3333	18.3333	5	15	17	23.3333
54	4.65_175.0763	4.647	175.076	2956	5464.33	11124	3805.67	3869.33	16942.7	8939.33	11129.3	14049	2942	28632.7	26972.3	4418.67	2871.67	3600.67	13554.7	9285.33	21493.3	1121.33	5372	19667.3	3270.67	3815.33	12673	11508.3	4652.67	4406.67	13621.7	2752	11826.3	36744.7	4735	2878.33	12860.3	13225.3	8021.33	1933.33	5486.33	2173.33	4981.67	14929	2449.33	12497.5	5816.67	11789.7	7475
55	2.88_175.0764	2.879	175.076	17889.3	29303	64971.3	27615	32455.3	122681	44515.7	76404.7	87778.3	23549	177306	105397	44610	22541.3	20466	55713.3	55030.3	90542.3	6189.67	46353	91445.7	32720.3	26809	81746.7	74971	28459.7	27505.3	45904.3	5825.33	108628	254149	22681.3	28476.7	78972	78620.7	80473	16370	47852.3	15449.7	34974.3	99402.3	10525.3	107395	33538.3	84774	55504
56	2.96_175.0772	2.955	175.077	367	2568.33	7401.33	699.667	1304.67	3401	1901	8074.67	7414	1675	25552	3727.33	1609.67	1124.33	878.333	4993.33	1990	5109.33	265.333	844.667	20349.3	545	1096	6127.33	5334.33	3552	2473	3083.67	422	2892	76292	1494	5324.33	1504.33	4318.67	2217.33	713	1488.67	1496	2269.67	6831.67	317.333	5542.5	670.667	2098.67	1150.33
57	7.19_175.0775	7.187	175.078	1277.67	1062.33	3114.67	1353.67	1825	10638	1950	1382.33	4846	1311.67	16525	2101.33	600.333	271	193.667	1133.67	808.667	1280.33	476.667	1071.67	5400.67	1034	1651.67	3823	4178	574.667	466.333	633.333	355.333	1503	6675	596.333	408	2201.33	2642	1517.67	387	1645.33	465.333	1199.67	4254.67	988.667	1398	1617.33	2639.33	798
58	3.65_175.078	3.653	175.078	463.667	605.667	1978	963.667	1600.33	3188	2110.33	5021.33	4247	1149.67	8982.33	14031.7	1790.67	1175.33	2084	5026.33	3206.67	10331.3	89.3333	1127	5569	932.333	571.333	3596	2623	1295.67	2038.67	4313.67	252.667	7287	19785.3	2662.33	1499.33	3735.67	3152.33	2185.33	387.333	2106	578.667	1783.67	4378	332.667	4941	1365.67	3937.33	3138.33
59	2.6_177.0548	2.595	177.055	491.333	954.333	480.333	751.667	533.333	1543.33	1043	986	708.333	500.667	819.333	1078	1409.33	493.333	652.333	771.333	564.333	1162.33	213.667	395.333	426.333	293	1199.33	891.333	631.333	331.333	1375.33	458	241.333	2068.67	622	966	1373.67	2354	2503.67	1693	503.333	579	901.333	3676.67	1415	1285.67	5308.5	1894.67	1476.33	1182.33
60	1.54_177.0552	1.539	177.055	16	39.3333	39.3333	11.3333	44.6667	16.6667	18.3333	62.3333	32.3333	37.3333	17	15.6667	38.6667	13.6667	27.3333	19	7.33333	54.6667	10.6667	47.6667	15	19.6667	47.3333	46	15.6667	32.6667	83.6667	24.3333	9.33333	59.6667	133.667	19	38.6667	79.6667	48	34.3333	19.3333	15.6667	39.6667	21	18.6667	11.6667	71.5	22	69	39.6667
61	2.73_177.0554	2.734	177.055	134439	173610	161069	108678	198876	150346	94843.7	201694	144846	113672	208936	104509	135771	100495	156484	85646.7	92888	119978	64116.7	223188	154760	167703	105205	130682	108361	84197.7	128460	55553.7	46939	157451	317495	80195	181854	170401	208987	161749	122778	90586	113598	156350	120702	83426.7	184369	104626	198622	116379
62	3.20_177.056	3.196	177.056	3785	5072.67	4611.67	7528.67	4897.67	7543.67	11749	5470	4051.33	5454.33	7540.33	12763	6494	2540	3503.33	5435	4586	13041.7	4649.67	3882.67	2820.33	2817.67	2500	5739.33	5472.33	2277.33	4471.67	5625	1391.67	7880	4976.67	13263.7	5940.33	12285.3	9500.33	3645	2652.67	2332.67	4383	7101.67	6964	9999	24223.5	5361	10856	6736.33
63	3.41_177.0569	3.405	177.057	2840.67	5476.33	3754	2430.33	3734.33	5803.33	3839	5074.67	3968.67	1736.67	4129	4653.33	3435.67	1290.67	3490.67	2858.33	2797.33	5537	1970	2815.33	1502.33	1981.67	3117	3423	3199	2621.33	4135	2198.67	968.333	4543	8177	2037.33	5289.33	5734.67	6624.33	4226.67	1876	1667.67	3169.67	4357.67	2642.67	2454	10174	1555	6093.67	8494.67
64	0.45_179.055	0.454	179.055	21258	12740	29159	28530.7	26951	22470.7	26118	14844.3	29091.3	23197.7	19813.3	8875.67	14538	17203.7	21161.7	14869.3	22485.7	2802.67	14781.3	10600.7	18555	14181.7	18573.3	27290.7	37096.7	19179.7	15165	4886	9713.33	27969	3827.67	4079.33	31825.7	26480.3	33595.7	19102.3	70586.7	53628.7	34146.7	42627.3	26998.7	19989.3	10973.5	34543.3	17496.7	11705
65	0.45_181.0719	0.453	181.072	27935	17680.7	5341	4315	14946.3	37258	7184.67	4469.33	13541.7	14497	8123.33	6374	14901.7	20739.7	14370	4780.67	11367	1836	6766	1398	5083.67	1421.67	12258.7	11793.3	15014.7	7089.67	2692.67	785.667	1989.67	3575	6815	877.333	15107.3	5151.67	4630	3422	33047.7	12826.3	9787.33	7694.33	7127.33	4413	6826	7867	3225	25624.7
66	5.18_183.1007	5.184	183.101	4152.67	8165	15930	12961.3	15592	17009.7	10456.7	13436	15398	9753.67	17635	8937.33	7363	2243	6383	5604	5242	7994.33	2655.67	8233.67	5371.33	5585.67	14039	14110.3	10576.3	5818	9148.33	2135.67	1302.33	9638	16409.3	3259.33	13906.7	15767.3	14527	11356.7	4453	8952	10899.3	11028.3	7558.33	6908.67	22542.5	7905.67	9982	9593.33
67	2.15_183.102	2.146	183.102	4192	7750.33	17821	14350.3	10364.7	15505	6806.67	6599	18591.7	8414.67	12238	4350.33	7012.67	2380.67	9401	5131	7611	6249	1226	5297	11450.3	4565	17566	11800.3	9074.33	5597	3192.33	2203.67	556	8310.67	5935	959	8791.33	9739.33	12626	5781	3832.33	7580	4953.67	5278	9255	6502.33	11668	15668	6654	6775.67
68	3.19_183.1023	3.188	183.102	85017	133676	283963	248770	280852	327356	204943	207961	314126	251892	348011	163318	154620	44453.7	139742	96184	122869	144816	40565	255534	169367	183003	388598	277339	232893	134952	133257	53880.3	20693	191681	340516	68545.7	286224	317666	348614	300042	71553	175592	225589	279613	281391	133331	477152	239048	193814	204641
69	2.90_183.1027	2.895	183.103	17680.7	23534.7	20260.7	30043	43991	51363.7	46646.3	25011.3	19641	26642	44228.7	23887.3	9090.67	2189.33	6507.33	5070.67	11447.7	7643.67	3625	25598.3	18492.3	22393.7	33179	36828.7	19086.3	7222.67	29539.3	2860	2015.33	18524	57331.3	7249.67	32353.7	59200	58621.7	31061	13232.3	7473.67	30897	41127.7	38882.7	14195	68692.5	33894	25465.7	25834.7
70	3.93_183.1028	3.929	183.103	1186.33	6863.67	8899.33	13398	25423.7	25003.3	21305.3	23638	9855.33	18705.7	27630	17893.7	6343	1086.33	6596	5331.33	4667	7886.67	1997.33	24665.3	6312	13572.3	22572.7	16677	10852.3	2831.33	13651.3	2448.67	703.667	8569.67	29005	3378.67	24840	33159	23672.3	23558	3187.33	3777	11107.7	22743.3	19737.3	3098.67	60805.5	8941.67	17808.7	12170
71	1.39_183.103	1.39	183.103	27.6667	31.6667	20	19	49.3333	41.6667	32.3333	38	41.6667	41.3333	60	57	28.6667	21.6667	41.6667	32	37	30.6667	40	49	37	21	51.3333	29.3333	36.3333	27.3333	41	18	12	48	20.6667	21.6667	31.6667	56.3333	63.3333	26.6667	36	48	59.6667	35	64.6667	22.6667	21	31.6667	40	39
72	4.79_183.1032	4.792	183.103	12068	14928	21180.3	23734	29557.3	23129	16977	39004	20579	15022.3	35819	31531.7	22014.7	6152.33	34697.7	18640.3	16351.7	34194	6135	33933.7	15793	16564	20714.7	23823.7	16525.3	9368	25878.7	15488	3573	18230	44536.7	14702	31333	38989	26602.3	27679.7	8635.33	12736.3	25705	33210	15955.3	7925.67	39834.5	9735	41368.7	29279
73	6.17_183.1033	6.167	183.103	3219	5224.33	16442.3	15930	18200.7	14326.7	8586	14370.3	8420	11028.3	21428.7	11327.7	6749.67	1758.67	7083.33	6103.67	6177	6881.67	1832	12426.7	5001	11367.7	14700	15811.3	10423.3	5169.33	9834	3124.67	1342	9193	14358	4362.33	18887.7	19006.3	14302.7	15442.7	3615.67	8424	14336.7	15986	9955.67	6584.33	20796.5	7990.67	12552.3	11452.3
74	6.39_183.1063	6.389	183.106	4915.67	5110.33	17796.7	21811.3	32394.3	16506	11794.3	22413.7	16058.3	13904	33940.3	12977.3	7718	1402.33	9749.67	6668.67	5828	8544	2402.67	17376.7	7191.67	9855.67	25483.3	20616.7	13107.3	5631.67	13613	3380.33	778.333	12289	16012	5136	19085.7	28848.3	20749.7	16489	3749.67	8155	18822	24593	14853.3	4236	28075.5	10615.7	18385.3	13702.7
75	1.6_185.1173	1.596	185.117	13	30	2.66667	16.6667	20.3333	26.3333	18.3333	18.3333	6.33333	16	5.66667	7	14	9.66667	14	19.3333	14.3333	17	10	6	19.3333	15	8.33333	19.3333	30	8.66667	19	14.3333	15.6667	18.6667	9.33333	6.33333	11.6667	8	28	12.3333	14.6667	20	6	10.6667	7	9	4	6.33333	13.3333	32.3333
76	5.27_185.118	5.266	185.118	4429	3671	3634.67	3316	2612.33	2795.67	1797.67	3125.33	3902.33	1640.67	4314	2663.67	3452	2142.33	4871	3358	3853	5991.67	869.667	2761.33	4375.67	1699	3498.67	2603	2694.67	1722.67	2397	2135.67	1030	3291.33	3989	1732	2577	3277.67	2393.33	2501.67	1939	1480.67	2609.67	1614.33	1983.67	1544.67	2675.5	2478	3424.33	2991.33
77	2.81_185.1186	2.812	185.119	38654	78433	24458.7	15735.3	47901.3	104522	55206.3	23544.3	27143.7	23450.7	25962.3	47170.7	19667.7	15040.3	14243	22657.3	45464	23099.7	19641.3	13041	44811.3	10945.7	22170	35877.3	35514.3	13894	59388.3	10320	27481	29902.3	57882.7	40239.7	20975.3	47707	39907	54378.7	61456	11949.3	41276.7	77925	43048.3	22678.3	47761	57903.7	30576.7	56740
78	3.48_185.1202	3.479	185.12	17414	11257.7	4728.67	3790.67	8371.67	14068.7	3657.67	3668	4437.67	3385	6882.67	10843.3	5499.67	2307.67	4764.33	5475.33	6017.67	5353.33	2055.33	2772.33	7469.67	1906.67	6145.33	6352.67	6201	3389.67	12110	3915	3324	6068.67	4475.33	6994	5990	5188.67	4216.33	4653.33	5689.67	2111	3614.33	4983.33	6108.33	4733.67	3504	7529	6462.33	11102.3
79	4.43_187.1328	4.426	187.133	14559	7747.67	14743.7	9821.33	6919	6105	5108.33	8943.33	10222	3532.67	14551.7	7030.67	9487.33	6035	12009	8967.33	6995.33	17694.7	3703	7319.33	14151.3	4816.33	9303.67	7737.67	7279	6027.33	4654.33	5997.67	3534.67	9655	5963	4258.67	5372.67	9137.67	7291.67	8999	7104.33	6225	7641	8181.33	6818.33	8130.67	4709.5	8010	10649.7	5617
80	3.86_191.0711	3.855	191.071	2555	7078.33	7407.67	9709	7401	15701.7	11453	6589.33	5464	3659	2368	19036.7	2519.67	2280.33	6507.33	7405.33	5063	13670.3	4820	2641.33	535.333	2103.67	5500	5890	6297	2583	8687.67	11379	2763.67	4613.33	826	4392.33	3365	15776	11117	6359.33	2424	4854.33	3149	5580.33	4170.33	5360.33	13112.5	8430.67	7226.33	16103.7
81	4.24_191.0712	4.238	191.071	1469.33	4890.33	5573.67	5230.33	4767.33	9872.67	7162.33	4090.33	3039.33	2604	1547.33	10899.7	1808.33	1306	3472.33	4937	4090	9320	3795.67	1463.33	379.333	1237.33	3507.67	3642	4063.33	2116.33	4831.67	7262	1915.67	3403.33	463.333	3321	2372.67	10967.7	6621.67	4000	1325	2728.67	2041.67	4512.67	3462	5021.67	9486	6114.33	5679.67	9308
82	0.47_193.0373	0.471	193.037	3943.33	1367.33	1657	1296.67	8968.33	8723.33	1567.67	571	1657.67	3473.67	530.333	538.333	1936.67	1326.33	2059.67	828.333	1910	136.667	430.333	432.333	1198.33	508	1957.33	830	2001.33	809.667	666.667	86.3333	298	1147	335.667	89	5661	834.667	1058.33	444.333	2126	2390.67	984	878.333	412	302.333	252.5	1341.67	612.667	961.333
83	4.38_193.1215	4.384	193.122	2506	2599.67	843.333	589	1114	2449.33	1261.33	1175.33	1260.33	797.333	2899	1626.33	2701	2794.33	788.333	2022.33	2600.33	1633	550.333	432	7135	791	2071.33	2153.33	2716.67	2235	1066.67	243.333	417.667	2049	3125.67	1052	762.333	1163	1145.67	1124.33	3567	404	1161	561	1120	390.333	529	1251.33	1331.33	1908.67
84	5.58_194.0826	5.579	194.083	9821	16100	16892.7	16906	16060	16751.7	17792	16007	10068.7	9712.33	16244.3	17271.3	15528.7	9744.67	16577.7	15296	16814	17262	14433.7	17549.3	16005	9729	16999.7	15567.3	14709	13877	14915.3	16490.3	14673	5821.67	9142.33	13652	6889.33	6232.33	7000.33	6505.33	6284.67	9804.33	9807	6327.67	6517.67	6342.67	6677.5	6460	6760.67	5570
85	0.47_195.0501	0.467	195.05	6014.33	3609.33	3706	6282.33	7869.33	4193.33	4149.33	2037.33	7460.33	4038	3270	937.667	4141	5877.67	3770.33	1541.33	3470.67	226	893.667	1047.67	3841.33	1183	3232	3405.33	6458.67	1425.33	1260.33	327	589.333	2793.67	626.667	107.667	4241	2246.67	1986.33	690.333	7417	8180.33	3306	5917	1235.67	711	1687.5	4780	1901.67	6004
86	1.91_195.0677	1.905	195.068	2735.33	5911	4674.33	3818	6412	6243.67	3786.33	9179	3855	3525	9301.33	4084	6668.33	1671.67	10659.7	3857	3714.67	7003.67	1587	10024.7	5097.67	3827.67	3224.33	4564.33	3437.33	1875.67	4947.67	2956.33	1073.33	4630	19521	1535.67	6868	5430.67	6222.67	3046.67	2090.67	1679.67	2902.33	3068.33	2524.67	1103.67	5468	1570	7093	3812
87	0.47_195.8102	0.473	195.81	29603.3	23132.3	10399.7	5063	9	29648.3	11827.3	20851	14174.3	32858.7	15009.3	3133.33	31323.7	26744.3	14489.7	8043.33	31941	6028.67	173.667	232.667	30506	922.333	27623.3	12468	39586.3	16931.7	181.333	13.3333	3.66667	29511.7	3	0	5060.67	15.6667	516	0	835.333	8.66667	5.66667	422	26956.7	36.3333	400.5	27837.3	12347	72.3333
88	2.38_197.0827	2.381	197.083	409.667	1027	1288.33	1246.67	231.667	804.333	287.333	1317.67	474	354.667	1084.33	1646	698.333	819.333	1429.33	1101.33	1161	1370	457.333	744.333	276	299.333	1190	425	833.333	389.667	1030.33	551	225	627	659	481	551.333	531.333	875	403.333	506.333	510	313.667	744.667	432.333	391	316.5	290.667	786	792
89	0.62_197.0829	0.62	197.083	23.3333	27	30	24.6667	25	22	35.6667	16.3333	28	16	26	29	14.6667	27	39	39	29.3333	28.6667	11	14	15.6667	10.3333	31.6667	9.33333	39	16.3333	17	27.3333	10.6667	46.3333	27.6667	5.66667	50.3333	17.6667	54	20	38.6667	28.3333	34.6667	9	29	32	19	18.3333	35.3333	20.6667
90	0.47_197.8082	0.473	197.808	36022.7	28015	12341.3	6661.33	18.3333	36406	15038.3	25153.3	17997.3	40622	18311	4624.67	39158.7	33446	18596.7	9248	40565	7790.33	190	350	37168	1250.33	34253.3	15785.7	48656	20625.3	231.333	9	0	35742.3	13	0	6331	17.3333	546.667	10.3333	1056	8.33333	31	409.333	32130.3	110.667	375.5	35533.7	15677	104.667
91	2.09_199.0952	2.088	199.095	2210.67	5481	3728	4515.33	4698	7309.67	6589.33	7065.67	3387.33	3693	6536.33	4975.33	6654.33	1412.33	5727.67	3378	4002	7808	1730.67	10144	5856.33	4121	6546	4515	5257.33	2208.33	5018.67	3651.67	1291.67	5250.67	7338	1854.33	4926.33	8063.33	10281.7	6848	1977.33	1995	2943.33	5016	7547	2336.67	10080.5	4045.67	7584	5329.67
92	2.89_199.0962	2.887	199.096	11528.3	10099	36120.7	15955	11160	12740	8747	7735.67	26906.7	5868.67	26252.7	4621.33	7524.33	4807.67	7689.33	4172.67	6163.33	7890.67	1962.67	5897.33	11015	2757	12311	13698.7	12001	5221.33	4860.33	1882.33	1052	13050	16325.7	1405.33	7765.67	10074.7	16830.3	6951.33	6349.67	8745.33	5746.67	6924.33	8156	14694	10072	11964.3	9955.67	4376
93	1.70_199.0973	1.703	199.097	86.6667	58	81.6667	127	117.333	91.6667	145.333	125.333	64.6667	98.3333	42	244.667	179.667	91.3333	136	86.6667	90.3333	62	63.6667	91.6667	156.667	103.333	109.667	74.3333	70.3333	50.6667	166.333	58.6667	747.333	108.333	151.333	180.333	157.333	119.667	210.333	136.667	103.333	53.6667	115	39	90.3333	89.6667	142	85	194	204.333
94	2.52_199.0975	2.516	199.097	14749.7	23472	18902	16240	17643	21551.7	16044.7	24376.3	13016.3	9937.33	21368	18679	20973	11046.7	24566.3	20727.7	21030.3	31187	8055.33	22262.3	17445.7	11063.7	15881.3	18308.3	18015	9660.67	22191.3	12372.3	5971.67	23051.3	26980	9149	19441.3	25699.7	27810.7	18162	11165	8297.67	10620.3	15484	14953	11744.7	23813.5	15616	28240	27339.7
95	0.47_199.8054	0.473	199.805	16874	12930	5739.33	2759.33	11.6667	17549.3	7248.67	11587.7	8086.67	18635.7	8306.67	1932.67	18436.7	15947.3	7749.67	4365.33	18864	3618	89	126	18387.3	620	17035.7	6990.33	23303.3	8942.33	65.6667	3.33333	0	16313.7	0	6.66667	3036.33	13	286.667	2.66667	334.667	12.3333	11	185	15432.3	41.3333	226.5	16885.7	7169.33	22
96	4.80_201.0926	4.802	201.093	112.667	286	587.667	306.667	507	625.333	486.333	2470	470.333	167.667	1288.67	12882	643.667	164.667	1139.33	1989.67	1021.33	3429.67	132	595.667	405.333	203	479	734	596	191.667	2575.67	2493.67	63	2188.33	6357.67	1646	618	868	379.667	727	102.667	350	419.667	611.667	320	202	2563	203.667	540.667	2284.33
97	6.17_201.1109	6.169	201.111	1913	2633.67	8251	9438.33	11631	6742.33	5574.67	9240.67	4399.67	5706.67	13262	5968.67	2959.33	533.333	4100	2464	3575	3771	874	7228.67	2804.67	7042.67	9996	9162	5936.67	2669.33	4501	1722	457	5372	6860.67	2403	10162	12624.7	9704.67	8350	1902.67	4308	10309.7	11026	7446.67	3807.33	10333	5299.33	8396.67	5249.33
98	1.55_201.1125	1.553	201.112	4507.67	3528.33	1414.67	1223.33	935.667	3114.33	968	2210.33	1641	1045.33	3624.67	1712.67	1948.33	638.667	959.333	819.333	693.667	1554.33	558.333	491	1978.33	450	1711	2195.33	2173.33	777	2483.33	456.667	167.333	3149.67	1400	541.667	1264.33	767.667	1879.33	1911.33	2229.67	403.667	1533.33	1398	1423.67	614	547.5	1241	4223	1169
99	3.90_201.1132	3.9	201.113	563.667	2036.67	6764.33	5030	9638.67	7212	6702.33	7381	6306.33	6411.67	8880.33	4541	3436	546.333	3087.67	1947.33	1828	2162	559.667	7809.33	2327.67	3490.33	10962	7389.33	5172.67	1040.67	5036.67	985.667	99	4144.67	9847.67	1069	8936	11436.3	10511.3	7031.33	551	4265.67	5483.33	7147	6351.33	1394	18846	2367.67	5604.67	5177.33
100	3.05_201.1141	3.053	201.114	3257.67	4315	19075	8308.67	8034.33	11113	3578	3705	22328.3	4349	15474.3	3593.67	4018.33	2658.33	3918.33	3489.67	4617.33	4109.67	2343	3666	4720.33	2735	10975.3	5835	5485.33	5977.67	3627.67	2365	2269.33	3726.33	6663.33	1936	4257.33	5589.67	6594.33	3374.67	1890.67	4421.33	3715	4811.33	4382.67	5206	5661	8775.33	3000.67	4246.67
101	1.03_203.091	1.031	203.091	9057.67	9077.67	7194	6024	6607	12525.3	7116	3513.33	4001	3379.67	11326	4433.67	7027.67	2994.33	5566	6094.33	4353.67	7926	1734.33	2891	6340.67	2297.67	6678	10579.3	8544.67	2336	5106.33	1738.67	2324.33	9228	4307.33	1738.33	3696.33	5843.67	5298	3327.33	6835	2159.33	3123	4686	2712.67	2861.67	1902.5	4795.67	6876.67	4179
102	2.11_205.0828	2.11	205.083	219.667	209	468.333	319.333	307	745.333	277	72	430.667	250.667	599.333	142	162.667	27.3333	103.333	110	138	109.333	67.3333	78	295.667	73.6667	542	80.6667	235.333	130	71.6667	94	36	208.667	116.333	37	118.333	246	242	47.3333	64	144.333	141	188.333	178.667	210.667	459	185.667	198.667	133
103	3.19_205.0845	3.188	205.084	2700	3905.33	9441.67	7376.67	8623	11005.3	6689.33	6872.33	9028	7633.67	11338.3	5494	5147.33	1351.67	4463.33	3370	3685.67	4275.33	1132	8346	5364.67	5824	11235	8669	7970.33	3587.67	4429	2070.67	413	6168.67	9730	2001.67	9289.67	10629	9480.67	8575	2037.67	5276.67	6979.67	7662.67	8780.33	4701.67	13065.5	6721	5705.33	7343
104	0.61_206.9891	0.611	206.989	3821	1844.67	4191.67	5298.33	2617.67	4658	3651.67	3496	2975	5678	4395	3556	4277.33	4251	4296.33	4230.33	5888	1398	2951	3901.33	5561.67	4469.67	5370.33	3020	5232	4841	4236.33	1964.67	4089	13098	2240	1179.33	8582.67	6548	8472.67	5046.67	10181.3	5435	5516.67	6646.33	9602.67	4849.33	7012.5	10878.7	11661.7	5420
105	0.47_209.065	0.47	209.065	2421.33	1356.67	1505	2354	869.333	1524.33	1055	985	865.667	1726.33	1237.67	625.333	1784.67	1830.33	2186	1048.33	1563.33	118	1381	900.333	2479	1227	1824.33	1723	3070.33	1369.33	831	438.333	378	2870.67	243	94.3333	1855.67	1102	1439	759.667	3534.67	2339.67	1285.33	1624.67	1422.33	515.333	588.5	3693	1200.67	991.667
106	3.25_209.0781	3.253	209.078	642.667	2347.33	1556	1757	2594.33	2436.67	2513.67	4902.67	1253.67	1708	2560.67	3830.33	2388.33	1281.67	4243.67	3161.33	2031	4746.33	876.333	2649	1210.33	1209.67	1691.67	1908	1694.67	1278	3388.33	2124.33	539	2711	6947.67	1747	4950.67	6418.67	4511	3889	681.333	887.667	1570.33	1706.33	1482	581.333	9308.5	695	6642.67	4713
107	6.10_211.1332	6.097	211.133	6273	10475	8968	13533	15237.7	14214.7	12514.3	20612	11537.3	9230.67	13777	13843	15101.3	3197	22311.3	9459.67	7865.33	28217.3	7523.67	23891	8743.33	8307.33	12804.7	12163.7	10320	4465	11778.3	9550.33	2340.33	9516	34084	6828.33	13535.3	20901	13604.3	12316	3976.33	5970	11749.7	13338.3	8549	4750.67	24174	5674	22110.7	17410.3
108	3.91_213.0556	3.914	213.056	51	63	37	46.6667	53.6667	40.6667	58.6667	72.3333	45	78.3333	46.6667	86	57.6667	47.3333	41	22.6667	37.6667	71	11	62.3333	24.3333	23.6667	57.6667	70	34.6667	51.3333	72.3333	43	63	36.3333	77.6667	39.3333	45.6667	94.3333	63.3333	82.3333	44	58.3333	48.3333	35.3333	47.6667	38.3333	99	44.3333	47.3333	79.6667
109	2.74_213.1129	2.742	213.113	412	3172.33	881.667	2114.33	4534.33	5840	9544.67	12419.7	1101	6651.67	4220	24866	7546.67	705.667	6316	3856.33	3702	7836.67	879	21434.7	5484	7861.33	6220.67	4943.33	4471	2394	20226	7874.67	383.667	5790.67	18822.3	6486.67	15902.3	17471	12333.3	18794.7	1258	1350.33	7416.33	14331	10302.7	806	25700	2768	14642.3	14069.3
110	6.47_213.1487	6.467	213.149	1965.67	1755.33	1717.67	1816	758.333	1477	985	1513.67	2043	1369	1921.67	1645.33	2327	1152.33	2930.67	1845.33	2816.67	4934.67	803	2134.33	3033	1441.33	1936	1371.33	1629.33	621.667	1121	1593	730	1056.67	1975	910.333	775.667	1481	1083.67	1116.33	889	917.333	1283.33	759.333	984	901.667	1497	2374.67	1599.33	1322
111	0.47_215.032	0.467	215.032	41507	14867.3	22101.7	17755.3	12994.7	33708	15851.7	21318.3	49521.7	49509	17292.7	9404.33	21523	30119.3	33494.7	9702	37839	2860.33	16857.3	8435.67	26346.7	12831.3	19803.3	44792.3	95427.3	37178.7	8032.67	2067.67	5138	58603.3	2030.67	1286	44336.3	29616.3	45713.3	16397	91187	28155.3	31682.7	56312.3	66563	26048	12831	82030.7	29865.7	12236.7
112	5.77_215.1658	5.766	215.166	4625.67	6119.67	4566	4450	3196.67	4255.33	3244	4263.33	4635	2977	4794.33	3425	5609.67	2645.33	6901.33	4304	3721.67	9267.67	4003.33	4129	5861	2670.33	5070.33	4050.67	3395	2555	2576	3074	2546.33	4483.67	3003.33	2370.33	2252.67	4043	3311.33	4005.33	2903.33	2334.67	2905.33	3073.67	3140	4400	2738	4009.33	5200	2535
113	0.47_217.0316	0.466	217.032	16835	5612	6531.33	5776.33	5537	11027	4993.33	7234.67	17681.7	18871.7	6103	2900.33	7642.33	11278.3	11518.7	2971	14168.7	834.333	5924	2639.33	8523.67	4349.67	7098.67	15878.7	37098.3	12741	2805.33	739.333	1499.67	19624.7	759.333	331.333	17057.3	9956.67	16435.7	5084	36187	9613.67	10184.3	20534	23654	9020	3848.5	28988	10196.3	4628
114	3.83_217.1453	3.833	217.145	1069.67	659	416.667	309	207.333	226.667	155.333	658.333	216.333	194.667	542.333	893.667	1389	1649	1583.33	791	1563	1365	276	413.667	2708	508	843.333	521.667	519.667	1401	478.333	1085.33	187.333	2407.33	671.667	842.333	719.667	574	248.667	157.333	855.333	342	232.333	271.667	541.333	141	258.5	352.667	345.667	844.333
115	2.89_221.0791	2.886	221.079	7865.33	4519.33	26037.7	12949.3	8057.33	8173.67	6015	5273	17040.7	3656	16317	1371.33	4711.33	2555.33	3076	1982.67	3083.33	3891.33	1151	3269.33	7527.67	1927	8727.33	9132.67	9594.67	3090.67	1725.33	620.667	633.667	7079.67	7677.33	561.333	4575.33	6427.67	7925.67	3194.67	3400	5592.33	3412.33	3790.33	4101.33	9443	5418	5868.67	4109.67	2498.33
116	6.67_221.1567	6.667	221.157	1491.33	3159.33	2946.67	3177.67	3354	3041.67	3256.33	3143.33	1315	1333	3475.67	3091	3152.33	1373.33	3387.33	2902.33	2967	3148.67	3072.67	3132.33	2677	1695	3281.33	3095.33	3220.67	2930.33	2899.67	3324.67	3004.67	1281	1366	3357	1385.67	1988	1885	1716.67	1374	1365.67	1390.33	1175	1629	1946.67	1853.5	1557.33	1961.33	1831
117	0.49_221.9014	0.488	221.901	598	160	551.667	991	27.3333	795	675	168.667	114	2611.67	396.333	32.3333	972.667	986	402.333	273	2569	31	34.3333	83.3333	1191.67	107	1201.33	138.333	1825.67	233	74.6667	30.3333	16.6667	1768.67	21.6667	12	220	37.6667	119.333	21.6667	152.667	36.3333	34.6667	46.3333	724	15.6667	17	2115	164	58.6667
118	0.53_222.9823	0.529	222.982	4079.33	2266	6666.67	12062.3	4948.67	4505.33	5007.33	4145.67	3646	4898	4260.67	3656.67	6515.67	7730	6838.67	8129.33	12176.7	373	5146.67	6810	7244	9008.67	7252.67	4134.33	6887.33	5160.33	6586.67	3026.67	2392	21961.7	2344.67	964.333	19150	10269.7	17356	7348.67	19483	19728	8111.67	9751.33	16010	2323	5257	17711	6230.33	7978.67
119	3.05_223.0946	3.051	223.095	848	1016.67	6500.67	2216.67	2353	3173.67	990	1041	6464.67	964	4897.33	687.667	1113	913	1236.33	1158	1342.33	1326.67	525.667	984.333	1262.67	572.333	3202.33	1440.33	1694.33	1524	838.333	594	594	856	1385	551	1128.33	1447.33	1550.33	720.667	591.667	1194.67	906.333	1122.33	942.667	1542.33	1808	1767.33	728	1382
120	0.45_225.0603	0.449	225.06	2775.67	927.333	2741	2165.67	2638.33	2373.67	1409.67	1384.33	4972.67	3170.33	1537.67	771.667	1153	1965	2846.33	641	2950.67	334	2889.67	1007.33	2041	1782	1460.67	4257.67	9377.33	3477.67	892	507.333	1607.33	6480	349	785.667	6709	5287.33	6975.67	3417	21185.3	13185.3	6825.33	9185.67	5428.33	3944	1153.5	7583.33	2527.33	1125.33
121	1.99_225.1104	1.989	225.11	94	268	168.667	140.667	140	148.333	146	292.333	192	107.333	240	276.333	281.333	170	172.667	274.667	153.667	489.667	132	104	351.333	87	366	183.333	340.333	239.333	106.667	108	54.6667	335.667	153	82.6667	165.667	176.333	501	138.333	363.333	76.3333	107.333	143	254.333	37	271.5	202.667	375.333	164.667
122	7.95_225.1865	7.949	225.186	1994.33	6868.67	5695	7134	9886	7303.33	5303	5321	3122.67	3649.67	3735.33	4920	3051.67	1267	4618.33	3878.67	2591.33	8853	19812.7	10458.3	2108	4666	5296	6538	6532.67	4417	3421.33	6959.33	11529.3	2491	3669.33	4863.33	4049.33	4737	3405	4451	1886	2508.67	4613.33	6829.33	2368.67	4644	9321	3093.67	2558.33	6425.33
123	4.44_229.1073	4.443	229.107	358.333	1091.33	1067	882.333	3445.67	3122.67	4733	6152.33	620.333	2993.33	1409	6585.33	778.667	479	1642	1166.67	876	1661.33	338	7910.67	474.333	3823	1323.33	2443.33	1197.67	407	9203.33	980.667	325.333	2037.67	7227.33	1846	10903.7	14701.3	9566.67	23473.7	695.333	601.333	3383.33	14158	6739.67	820.667	37559.5	1282	8984.67	9353
124	4.22_229.1075	4.223	229.107	461.333	1405.67	2075.33	2468	5212.33	1387.67	4790.67	8293	1283.67	3116	2288.33	8774.33	1968.33	818.333	1442	1922	1211.67	1851.33	734	10295.7	900	4634.33	1343.33	1811.33	758.333	952	13302.7	1200	317.667	3703	7431.67	2166	14887.3	20620.7	18349.7	33103.7	1827	1307.33	5079.33	22135.7	7751.67	1730	49540.5	1946.67	16163.3	10637.3
125	4.81_229.1082	4.805	229.108	1475.67	4288.67	2872.33	1984	5457	3942	3620	6919.33	1902.33	3556.67	4114	3499.67	1662	1126	3378.33	2058.67	1366	3741.67	1485	2999	847.667	2761.33	2603	2645	2651.67	1285.67	4974.67	1173.33	539.333	5381.33	5925.33	847	11993	12760.7	17885.7	15337.7	2039.33	1963.33	3347.67	16072.7	8579	3939.33	28414	3000	12783.3	10118
126	4.40_237.1133	4.403	237.113	5467	4534.67	1363	1069.67	1710.33	4151.33	1971.33	2194	2533.67	1670.67	4631.33	2704.67	4136	5196	1325.33	3690.33	4395.67	2395.67	875	923.667	13245.7	1279	3391.33	3143.67	4310.33	5302.33	1949.33	397	906.667	6574.67	5696.67	2244.33	1672.67	3536.33	3452.33	3815.67	10540.7	673.667	2296.33	1642.67	3168.33	887	2869.5	3604	4499	5245
127	3.69_242.1756	3.693	242.176	9537	11236.7	12789	11536.3	10494.7	11526.3	11578	11312.3	9190	10105.7	11056.7	11333.3	10692	9121.33	10872.3	11148.7	11563.7	11474.3	18531.3	12442	10982	8831	11562.3	11415	11648.3	17728	10808	11443.3	19123.3	18873	8772	17163.7	19460.3	19007.3	19848.7	20359.3	18874.3	10612.7	9593.67	19838.3	19222	19192.3	18279	20175	19638.7	18618
128	6.84_243.1965	6.841	243.197	10125.7	39096.3	19001	12624.7	10304	13872	17413.3	14589.3	5893.67	12792	12165	45111.3	13450.7	6196.33	25166.7	7027	18135.3	7314	25411	11427.7	5666.67	6927	17039	13207.3	11800	5001.33	22643.3	12859.3	9923.33	18776.3	11593	19138.3	6517.67	14631.7	26083	12441	4176.33	6433.67	12169	17431.3	10703	15127.3	26253.5	14718	20198.7	24410.7
129	4.73_243.8965	4.734	243.896	24.3333	63.6667	33.6667	35.6667	41.3333	26.3333	49.3333	42	19.6667	21.6667	52.6667	27.3333	22.6667	10.3333	20.3333	51.3333	64	32	20.6667	39.6667	41.6667	19.6667	79.6667	34.3333	43	16.3333	40.3333	59.3333	14.6667	14	18.3333	13	0	11	11	14	10.6667	15.6667	6.66667	16.6667	4	11.6667	20.5	17.3333	19.3333	16.6667
130	5.21_245.1755	5.212	245.176	335.333	262.333	183.333	111	171.667	176.667	100.667	333.333	168	144.333	189	262	787.667	609.333	708	453.333	548.333	842.333	263	460.667	638	179	427	213	179.667	567	318	453.333	183.333	1092.67	559	342	207	198	97.6667	160	210	103.333	101.667	111.667	118.333	47	150	141.333	187.333	450
131	7.09_247.1708	7.086	247.171	2069	6031	8558.33	7403	17201.3	10076.3	4307.33	5853.67	4691.33	4828	4939.67	5811.33	2828.67	2924.33	5267.33	6078.33	3364.33	10088.7	11118	11378.3	2427.33	4841.33	3429	8329.33	7287.33	9611.67	6373	6310.33	13533	8417.67	4980.33	4445.33	10270.7	12476	7311	7542	6242.33	3570.33	4781.67	13063.7	4911	10498	11028	5624.67	7908.67	13115.7
132	0.43_248.9601	0.433	248.96	1682.33	3503	2662	2702.67	2916	4000	2369.33	5012.33	3063.33	1905	4180	3215	2381.67	2679	3122.67	3480.33	1829.67	3088	3551	4449	2568.67	2517.33	3631	5664.67	2258	2203	4224.67	2753.67	3652.33	6424.67	2904.67	2358.33	8347.33	9898.67	8591.67	11459.7	7398	1828	3293.67	7963	9102	9668.67	8799.5	7976.67	8837	10401.3
133	2.99_249.0738	2.986	249.074	876.667	2112.33	2570.67	3632	3910.67	2795.67	6013.67	4355.67	1966	3078	4865.33	2756	2907.33	346.333	1867.33	1072.67	1041.33	2401	462.333	7467.33	2493.33	3295	2996.67	3399.33	2857.67	970	3078.67	805.667	147.333	2802	7226.33	956.333	5118	8579.33	8414	8869	997	1183.67	2882.33	7065.67	5838.33	1718	12100	1351.67	5151.33	4140.67
134	7.03_249.1857	7.03	249.186	36.3333	80	77.6667	97.6667	98.3333	28.3333	45.6667	98	56.3333	46.6667	58	34.6667	66	27.6667	54.3333	67.3333	43.3333	52.3333	195.333	43.3333	55	48.3333	63.3333	71.3333	40	111.333	85.6667	21.6667	132.667	60.6667	68.3333	36.3333	71.6667	29.6667	88.3333	113.333	78	55.3333	32.3333	57.3333	40	92.6667	82	35.3333	77.6667	4.66667
135	7.59_249.1866	7.592	249.187	11794.7	28285.3	27216.7	41952.3	31273.7	28780.7	33770.7	35387.3	12480.7	21750.7	34847.3	17186.3	19955.7	4845	12354.3	17429.7	9302	82846.7	84138	70054	16080	35590	25071.3	46033.3	43489	13985.3	14312.3	28469.3	52307	11606.3	19821.3	17691.3	27587	21366.7	20947.7	27354.7	5138	12326.7	17298.3	22434.7	21612	28148.7	48830	28099.7	23076	24485
136	2.11_251.0898	2.11	251.09	36	70.3333	93	53.6667	16.3333	111.333	84.3333	44.3333	53	66.3333	59.6667	16.6667	28.3333	18.6667	61.6667	71.3333	27	88	11.6667	48.6667	38	15.3333	135.333	61.6667	33.3333	59.6667	109.667	23.6667	21.6667	54	108	33.3333	70.3333	38.3333	63.6667	31.6667	76.6667	71.6667	40.6667	51.3333	34.3333	64	108.5	59.3333	61.6667	49
137	3.19_251.0907	3.187	251.091	14771.3	21048.3	41290	38304.7	40794	48474.7	30300	31093	49149.7	38650.7	50060.3	27467.7	24683	7214.33	21970.7	16653	19306.3	22453	7633.67	38365.7	25990	29776.3	51958.3	40510.7	34372.3	24351	20635.3	8451.67	3515.33	48626.3	51943.7	11717.3	66030.3	70523	69740	65610.3	17602.3	30713.7	37727.3	62097.3	64325.7	34024.7	91960	54568.3	44967.3	52236.7
138	7.76_251.2003	7.758	251.2	1838	5488.33	3549.33	5124	5243.67	4639.33	5098.33	5773	2895	2963	4249.67	2478.67	3001.33	1219.33	2589.67	3039.67	1567	9974.33	17118	9165	1101.33	4186.67	3812.67	5904	4973	2229.33	2858.33	3288.67	7997.67	2004	8155.33	3338	4258.33	4102.67	3467.67	3420.67	1066.67	1877.67	2110.33	4365.67	2015.67	6249	8131.5	3477	4222	6479
139	2.81_253.1048	2.813	253.105	10678.3	18914.7	6746	4235	12933.3	27154.7	15584.3	6616	8183.33	6650.67	7174	12210.7	5504	4315	4231.67	6473.67	11525	6292	5641.67	3661.67	12043.3	2878	5625	10162	8700	4301.33	15975	2726.33	7544.33	10604.3	17380	11904.3	8893.33	20535.3	16355.7	21103.3	24379.3	3733	12299.7	30538.3	18311.7	10729.3	20405.5	22945.3	12511.7	24545
140	8.30_253.2172	8.304	253.217	17701.3	18897.3	30827.3	33062.3	36327.7	30906.7	23873.3	29521.3	31848.3	22380	34002.3	14668.7	35272	16228	27396	30628.7	24013	42919	38787.7	22537	17080.3	13914.3	38591.7	33039.3	27047	22394	21845	15674	58982.3	17342.7	34232	26329	27308.7	29620	17656.7	14611.3	14978.3	23686.3	14550.3	39145.7	10958	62867	28104.5	47865.7	36213.7	33792
141	7.86_253.2176	7.858	253.218	11.6667	8.33333	37.6667	27.6667	31.6667	25	40.3333	29	33.6667	21.6667	27	40	71.6667	24.3333	39.3333	25.6667	42	44.6667	16.6667	29.6667	18.3333	7.33333	20	23.6667	24	29.6667	22	9	25.6667	14	38	7.33333	56	20.3333	13.3333	13	32.6667	17.6667	35.3333	45.3333	13	38	13.5	15.6667	58.6667	34.3333
142	4.67_255.0657	4.67	255.066	21.6667	14.6667	14	18.3333	40	16.3333	55.3333	19.6667	2.66667	31.6667	29.3333	4.33333	12	14.6667	46.3333	9.66667	21.6667	12.3333	7.33333	18.3333	27.6667	32	15.6667	29	20.3333	29.6667	47	37.6667	12.3333	15.3333	17.6667	17.6667	10	15.3333	14.6667	14.6667	7	29.6667	10.3333	13.6667	4.33333	21.6667	42	0	16	21
143	4.82_255.0661	4.82	255.066	24.6667	23.6667	28.3333	35.6667	62	40.6667	34.6667	46.3333	42.3333	6	39.3333	53.6667	65.3333	3.66667	16.6667	40	36.6667	25.3333	31	55.3333	29.6667	17.6667	31	25	26	39.3333	47.3333	31	26.3333	11.3333	35	44	45	24.6667	44.6667	29.6667	9.66667	13.6667	31	11.6667	18.6667	26.6667	14.5	30.3333	35.6667	55.6667
144	8.65_255.2322	8.649	255.232	68	47.6667	67.3333	70	130.667	67.3333	77	113.667	170	153	89.6667	107	144.333	123.333	81	105.667	105.667	89.3333	199.333	89.6667	69.3333	161	99.3333	96	67.3333	223.667	169.667	119	209.667	56.3333	121	187.667	79	66.6667	68.3333	46.6667	100.667	157.333	101.333	52.3333	63	99	42.5	51.6667	117.333	105
145	9.01_255.2325	9.006	255.233	42095	43366	47050.3	50370	46551	50969	44203.7	49416	51786	46256.7	49442.3	49282	48856.7	46935.7	51812.3	54388	49715	57833.3	75275.7	44549	40162.3	35397.7	62927.3	44922.3	43345.3	65431.7	45731.7	44541.7	82170.7	36630.7	46106.3	57338.7	37399.7	45451.3	43322.3	35821	36929	45189	43875.3	50142	32124.7	62641.7	36918.5	45698	52237	47175.7
146	0.61_257.0245	0.607	257.024	258	70.3333	315.333	531.333	103	382	286	211.333	136.667	736.333	421.667	156.333	443	456.667	378.333	310.667	883	45.6667	106.667	266.667	1299.67	530.333	727.667	135.333	761.667	735.667	156.667	48.6667	231	4903.33	55.6667	19	1095.33	376	1424	269.667	3152.33	750.333	642.667	432	878.333	151.333	307.5	3181	2095.33	270.667
147	6.74_263.1646	6.738	263.165	173.667	142.667	223	115.667	396	271.667	120.667	99	285	208.333	111.667	137.333	200.667	209.667	333	516.667	116	428	33	329	174	102	154	268	205.333	50.3333	255.667	259	49.6667	175	362.333	79	90.3333	225	205.333	92	68	95.3333	79.3333	201.667	70.6667	109.333	244	135.667	142.333	114
148	7.36_263.1649	7.36	263.165	10885.7	14161	14136	13523	15284.7	16836	14182	15767	13046	11466.7	14468	13499.7	10756.7	10295	12967.3	12218.7	11920	14200	12980.7	14979	11643.3	11812.7	12907.3	14213	13495.7	10918.3	15156.3	12070.7	13343	12236.3	13328.7	14081	14852	13918.7	14153.7	14027	13165.3	11238.7	13696	16032.7	11214	13847.7	14798.5	12309.3	12669.3	14235
149	0.43_264.9306	0.434	264.931	2394.33	1863.33	1196.33	1384.33	534.333	2801.33	1396.33	1554	1596	2428	1640.33	955	2764.33	2576.33	1606	1328	2732.67	377.333	899	947.667	3496.67	1541.33	3110	1329	3349	1979	544.333	142	489.667	5182.33	358.333	39.6667	3063	785.333	1922	123	4034.33	1199.67	1045	704.667	5184.33	451.333	1056	5829.67	1714	1188.33
150	6.32_265.1455	6.322	265.145	45208	48656	51370	51204.3	46676	48841.3	47368	46039	42838.3	42267.7	49518.7	47175	40678.7	41527.3	43381.3	44216.3	49562.3	47551.3	4412	45918.7	41071.7	39147.3	46496	45480.3	44368.3	4759.67	50387	49320.3	4316.33	20123.3	41496.7	4988	18653.7	16021.7	15303	13442	12281.7	42100	35701.3	21400	11560.7	13324.3	19022	11118.3	14926.7	16338.3
151	6.28_265.1469	6.28	265.147	44657.7	48628.7	50438.3	51324.3	46205	48720	47387.3	45800.3	42856.7	42271.7	50114	47291.3	41450	40569.3	43356.7	43983.3	49060	47190.7	75134.7	46859	40364.7	38460.7	46876.3	45419	43673.3	69545	50587.7	49420	78857	19944.3	40396	71613.3	18101.7	16158.3	15327.7	12888.3	12298.3	42164.3	36430.7	21379	11473	13883.3	18350.5	10970	15329	15874
152	5.40_265.1479	5.404	265.148	170	439	170.667	248.333	427.667	247.667	373.333	427	191	169	273.333	264	243	235.333	223.667	161.667	305	198.667	372.333	211.333	238.667	248	317.667	247.333	496.333	292	245	312	367.333	224.333	215	141	208.667	161	175	193.333	113	181	235	357.667	105.667	195	137	189.333	163.667	117.667
153	5.70_265.1798	5.704	265.18	1582	3502.33	1330	2089	3018	3291	1427	2449	1598	2927	6875	2003	5296	665	1009.33	938	1168.33	6004.33	869.333	5143	4759	3247.67	2449.67	3192.33	3796.33	1244.67	1345.33	3226.33	1029.67	1733.33	1667.33	815.333	2100.33	1788	1796.33	2460	1242.33	1269	1442	695	4625.67	2188	3350	5131.33	1903.67	849
154	6.10_265.1815	6.101	265.182	1694.33	4359.33	4336	3129.33	3358.33	4589.67	2337.67	2683	2144	2250.33	2843	7622	2311.33	2677.67	3773.33	2159.67	5252.33	2725.33	2550.67	2181.33	1185.67	1044	2633.33	5061.67	4319.67	3718	8968	2148.67	3324.33	6007.33	3402.33	4079.67	3446	3268.67	4120	2206	2694.67	2078	2892.67	5038	2645.67	5570	3973.5	3819	3965.67	8014.33
155	0.47_267.0717	0.47	267.072	2482	2934	2828	2621	2176.67	2840.33	1870	2807.33	1895.67	2164	1976	1063.67	2150.67	4501.67	2694.67	1913.33	3309.33	301.333	1486.67	1985.67	2873	2047.67	3506.33	2494.67	4454	1623.67	1807.67	700.333	672.667	4941.67	610.333	130.333	2723.67	1906	3166.33	1216.67	5369.33	2763.67	1244	1609.33	2109.67	796.667	824.5	3632	1060.33	1082
156	6.63_267.1968	6.627	267.197	13542.3	42166	27637.7	21548.3	10581.7	17653.7	25913.7	24443.3	6992.67	18589	23467	38615.7	28331.3	7103	19193.3	9629.67	19519.3	23573.3	33290	18805	10369.3	13225.7	20751.3	38293.3	34005.7	5619.33	26211.7	12972.3	21801.7	21096.7	21108.3	23364	19935.3	16114.7	29031.7	17823	4754	8931	14926	22692.3	20413	28206.7	39720	28146.3	28782.3	36792
157	6.41_267.198	6.41	267.198	284.667	2638	3016	3624.67	2497.33	3112.33	2835.67	3951	902.333	624.667	3511.33	2395.33	6663.33	546.333	16444.3	6722	4012.33	9711	319.333	3631	464	388.333	2115.33	1975	1393.67	63.3333	2667	4250	215.333	298.667	1554	244.333	1909	1232.67	734.667	268.667	184	637.667	300	771.333	340.667	853	844	417.667	1956.33	1105
158	0.47_267.9426	0.47	267.943	2013	1503.33	4974.67	3918	276.333	3108	4926.67	2452	4476.33	5749	2967.67	1197	1484.33	1227.33	2666	1856	2673.67	601.333	655	629	1640.67	897.333	2192.33	4041.67	5896.33	1667.67	541.333	220.333	114	1507.67	157.667	102.333	2947.33	400	1232	321.667	1860	253.667	635.333	1301	2252.33	682	617.5	2956.67	2050.33	315
159	3.19_268.0787	3.187	268.079	2788.33	5827	13940.7	12170.7	12294.3	16696	9741	10136	10855.3	9871.67	17159.3	7851.33	7289.67	1173	5983.33	4403.33	5178.67	6389.33	888	12379	6935.67	7211.67	18246	13967	11389	3052.33	6944	2309	499.333	710	13075.3	1683.67	1077.33	1298.33	1540	986.667	258.333	5365.33	8158.33	1044.67	1013.67	484.667	1936	761	940.333	727
160	3.70_269.0805	3.7	269.08	58	153.333	345	263.333	304.667	191.667	175.333	127	393.667	374	283	192	162	24	209.333	98.6667	173	172.667	81.6667	204.333	182.333	176.333	105	217	228.667	86.3333	178	93	26.6667	280	216.667	48.3333	401.667	324	285	148	121.333	177	220.667	110.667	243	67.6667	555.5	168.333	201.667	128.333
161	5.63_269.0812	5.633	269.081	74.3333	117	107	171	119.667	119.333	71	82.3333	182.333	61.6667	248.333	69	120	32.6667	93.3333	66	57.6667	29.3333	26.6667	66.6667	120.333	68	139.667	90.6667	182.667	63	40	41	16.6667	134.333	93	51.3333	129.667	146	110	95.3333	64.3333	36.6667	89.3333	64	94.6667	123.667	82.5	141	101	74.6667
162	9.38_269.2517	9.376	269.252	1672	2501	2409.67	2203.67	1911.67	2692.67	1548.67	1643.33	2589.67	1802.67	1957.67	1642.67	2148.33	1443	2218.33	1749	2030.33	2612.33	5056.33	2015	1746.67	1319.67	3334.67	2196.67	2131	4476	1714	1370.33	4337	1007.67	1969.67	2395	1009.67	2175.67	2315.33	1470.33	1697.33	1604.67	2064.33	2016.33	1433	3775.67	1929	1581.67	2241	2174
163	7.79_271.2196	7.792	271.22	2275.67	14542.3	4874.67	3638	4362.33	4601	3373	4902.67	1376	3342	3568.33	7579	4728.67	1519.33	4468.67	2529	4553	2572.33	5215.33	3463.67	1768.67	1726.67	4128	5031.33	5125	2220	8673.33	3458	3829.67	3932.67	4025.33	5640	3258.67	2776.33	5048	2782.33	1461.33	2216.67	2942.33	4574	2134	7328.33	5486.5	2982.33	4706.67	6456
164	8.09_271.2299	8.094	271.23	4949.67	7970	6121.33	5764.67	7030.67	9578.33	5067.67	7273.67	10392	4026	7426.67	8075.67	8584	5741	9366.33	7812.33	6668.67	8732.33	7140.67	4932.33	5648.67	3938.33	9478.67	6952	7559.67	9800.67	9742.67	5881.33	5029	6888.33	6941.67	5389	5346.67	8278.67	7919.33	6990.67	10629.3	4542.67	3938.33	5340	5158	8372.33	5835.5	7714	11407	9797.33
165	7.07_277.1655	7.071	277.166	776.333	667	592.333	584	759.333	941	795	673	464.333	540.333	480.333	752	299	626.667	455	806.667	485	468.667	787	833	595.667	377.667	591.333	558.333	707.667	423.333	1154.67	783.667	997	167110	436.667	491	170432	162690	198458	202843	171603	235.333	329.667	222420	144037	181671	190828	190521	249520	233986
166	7.90_277.1796	7.902	277.18	7185.33	7699	4521.67	8970.33	10441	7722	7351.67	9603.33	5538	7357	7758.33	8975.33	8640.67	4873	7546	6540.33	7174.67	10289	9598.67	7679	6650	8684	6656	7171	7418	7634.33	10970	7702	7868.33	6616.33	9348.67	12121.3	11107.3	8509.33	10365	7266.67	6872	6073	8012.67	11222.7	7762	11095.7	9329	8094.33	10209.7	9108
167	7.39_277.1805	7.387	277.181	771.333	491	710.667	404.667	640.667	848	601.667	829.333	697.333	720.333	780	607	773	563.667	562	622	814	593.333	295.333	599	547.333	293	770.667	628	764.667	243	668.667	640	457.667	846.667	472.333	309	893.333	1248	928.667	667.667	646	620.333	454.333	625	647.333	392.667	825.5	728	1019.33	794
168	7.51_277.2167	7.508	277.217	92.6667	62	90	111.667	140.667	128.667	19.6667	164	18	70.3333	113	126	114	98.3333	132.667	105.667	145.333	144.333	74.3333	109.667	98.6667	102.667	114.667	78.6667	130	112.667	100	105	100	76.6667	96	39.3333	46	139	166	140.333	160.333	67	141	118	108	75.6667	96.5	138.667	192.333	87.6667
169	7.98_277.217	7.984	277.217	46970.3	54693.7	76463	79747	70021	78552.3	52777	70199.7	75130.3	51339	74558	70508	79326.7	52037	57644.3	76460	61349.3	92284	88965	55544.7	43404.3	30323.3	91133.3	65548.3	59954.3	75259	54062.3	62913	119256	48459.3	64428.7	60660.3	58127.7	82600.7	60700.3	48409.7	63088.3	61179	45957	80874.7	44413	138550	70333.5	90726.3	96950	84506.3
170	0.61_279.0089	0.605	279.009	117	35.6667	189.667	487	70	378	215.333	196.333	94	480	428.667	219	383.333	385.667	254	375.333	496.333	49.3333	89	240.333	860.333	284.667	451	146	453.667	394	163.333	43	197.667	3359	95.3333	34.3333	903.333	270.333	1199.33	247	2460.67	835.333	476	405.333	786	149.333	318.5	2169.33	1871.67	250
171	7.07_279.1596	7.066	279.16	176	175	120.333	131.333	307	370	160	346.333	181.667	111.333	358	162.333	268.333	179.667	224.333	172.667	248.667	256.333	294.333	142.333	247	198.333	187.333	268.333	325.667	134.333	206.667	199.333	154.333	16503.3	153.333	176.667	15187.7	15728.3	18950.3	18041.3	16920	233.667	328.333	21741.7	12632	15389.7	18524.5	16916	24312	24479
172	8.08_279.2323	8.078	279.232	31.6667	36.6667	62	42.6667	38.3333	26.3333	15.3333	28	72	15.3333	86.3333	30.6667	18.6667	37.6667	33	49	32.6667	39.6667	36.6667	41.6667	28	36.6667	45.6667	10.3333	50.3333	32	24.6667	10	61	20	26	27.3333	38	22.6667	23	32	15.6667	30	37.6667	66.3333	36.3333	25	17	17.3333	46.6667	38.6667
173	8.50_279.2324	8.499	279.232	74158.7	106788	107011	88642.7	97334	114639	66529.7	92275.3	95281	74318.3	95997	94522	113523	81634.3	86780.7	110944	93395.7	133797	152172	89042.7	78183.7	53974.7	139500	86642.3	91496.7	115423	79966	85815	133718	73661.3	95462	76468.7	74192.3	94927.7	88655.3	88265.7	84480.7	71946.7	68583.3	104749	73217	136478	86726	100459	120927	109285
174	0.43_280.9075	0.433	280.908	2565.33	923	480.333	727	102.667	929.667	388.333	510.667	607	3477.33	521.667	169.667	2705.67	1814.67	986.333	440	1938.33	207	269	208.333	3165.67	598.667	1772	440.667	3639	1718	156.333	84.3333	77.3333	4891	96.3333	35.6667	799.333	159	429.667	81.3333	1577.33	545.333	301	118.667	2207.67	200.667	181.5	3785.67	403.667	174.667
175	8.75_281.2475	8.749	281.247	30.3333	61	118	102.333	97	91.3333	72.3333	60	93.6667	82	51.6667	73.3333	92.6667	63.6667	39.3333	84.3333	95	88	157	70	79.3333	96	113	66.3333	57	87.6667	58.6667	90.6667	84.6667	64.6667	75.3333	94	117.333	64.3333	85.3333	50	50.3333	65	93.6667	66.3333	24	113.333	92	43.6667	25.6667	83
176	9.09_281.2487	9.09	281.249	92497	87620	107817	119066	107513	125652	89926	108562	125773	94457	110312	101407	129621	116929	126140	127118	110999	147307	189708	104862	91567.3	76853.7	132714	100340	100856	150981	90026.7	111548	185058	83288.3	113326	129159	82717	105197	95927	65212.7	71964.3	101040	88745.7	113430	68670.7	153748	74034.5	117682	102768	112967
177	0.48_282.072	0.477	282.072	70.6667	68	79	120	52.3333	72.6667	22.6667	68	49	48.3333	55.3333	36	51.3333	82.6667	59	45.3333	57	12	49	68	157	27	88.3333	47	143.333	30.3333	51	11.6667	31.3333	91	9	15.6667	58.6667	36.3333	78	24	103	76.3333	24	52.3333	40.3333	37.6667	10	130.667	84	36.3333
178	9.73_283.2596	9.725	283.26	7839.67	5591.67	4810	6276.33	6326.67	8165.67	5944	5708.67	8069	7795	7583.67	5710	5432.67	7430.33	5260.33	6248.67	6317	7326	25384	5883	5691.67	5326.67	7364.67	6556	6184.67	15828.3	7065	7461.33	18628	5612.33	6444.33	15677.3	5225	6124	6240.67	5533.33	5589	8040.67	6690.33	6862.33	5127.67	7566	5030.5	6005.67	6709.67	6089.33
179	9.48_283.2625	9.483	283.262	144	97	141.333	134	112.333	83	86	138.667	81	129.333	194.667	104.667	103.333	201	104	159.667	164.333	86	403	166.667	214.667	80	107.667	126	124.667	310	89	139.667	466.667	131.667	198	330.333	90.6667	59	54.3333	83.3333	104	182.333	97.6667	123	68.6667	103.333	82.5	64.6667	88	44
180	0.50_289.0169	0.499	289.017	268.667	88.3333	558.667	3311.33	358	211.667	448	377.333	87.3333	466.333	480	198	785.333	1371.33	604	1074.67	4066.67	5.33333	238.667	742.333	1158.33	1643.33	1246.33	373.333	939	510.333	612.667	45.6667	152.667	7133.33	93.6667	8.33333	2232	547.667	2100.67	149.667	4673.33	8692.67	1052.67	338.667	1723	74.3333	162.5	3254.33	260.667	253.667
181	1.24_289.0703	1.24	289.07	28.6667	37.3333	46.3333	12.6667	7.33333	15	14	11.3333	8	21.6667	9.66667	21	23.6667	67.3333	10.6667	25	34.6667	14.6667	35.3333	16	53.3333	26	47	0	28.3333	27	0	26	161.333	47	6	20.6667	5.66667	27.6667	36.6667	23.3333	105	10	13.3333	14.6667	74.6667	26.6667	31.5	167.667	30	15.3333
182	1.60_289.0716	1.6	289.072	749.667	89.3333	47.3333	18	12	9	6	8.66667	10	12	17.3333	6.66667	127.667	784.333	52.6667	36	53.3333	37.6667	2222.67	47.3333	1277.67	113.333	270	19.3333	89.6667	468.667	7.33333	142.333	11839.3	660	30.6667	67.3333	142.667	22	24	72	2027.67	6	28.6667	21	872.667	1042	12.5	6872.33	32.6667	50.3333
183	6.35_291.1957	6.347	291.196	4623.67	28151	27856	26292	14590.7	30199.3	16815.3	32540.7	11753.3	5603.33	25585.3	33741	44350.3	4645.67	101586	49825	34443.3	75504	3246.33	29750.7	10825	2102.67	18950	14780.7	11455	1795	19126.3	54081.7	3878.67	5641.33	11032.7	2872.33	11609	12014.3	6819.67	3750.33	5322	5200.33	3001	7145.33	5282.33	10507	8852	7749.67	16101	8009
184	0.54_292.1034	0.541	292.103	9	14	0	5.33333	13.3333	4	36	12.3333	15.3333	9.66667	11.3333	4	36	0	19.3333	6.66667	4	4	4.66667	0	11	0	3	8.33333	9.66667	9.33333	0	4.66667	7.33333	33.3333	7.33333	3	3	3.66667	3	3.66667	8.33333	10.6667	13.3333	2.66667	2.33333	3	0	28.6667	3	0
185	0.46_292.1038	0.463	292.104	35.6667	14.6667	29.3333	18	13.3333	36.3333	18.6667	15	21.3333	43	2.66667	17.3333	57.6667	22.3333	35	17	35.6667	5	7.66667	20.6667	35.3333	2.66667	19.6667	6.33333	28.3333	17.6667	9	8	14.3333	61.3333	3.33333	6	18.6667	6.66667	19.6667	11.3333	48.6667	34	19.6667	20.6667	26.3333	0	15.5	36.3333	17.6667	13
186	0.67_292.1038	0.668	292.104	23314	21056	22591.3	18840	22363	23279.3	23857.7	23208.3	25597	24047	24576.3	21088.7	19696.7	25042.3	20804.3	21995.7	25224.3	25148.3	34673.3	24994	24221	25169	25355.7	22462.7	21581.3	34258	21860.7	21657.7	32503.7	64492.7	26152.3	32529.7	59880.3	52338	66245.7	62275.7	66060.3	25443.3	26694	67030.3	59157	54214.7	55398.5	68213.7	65637.3	53649
187	0.46_293.1001	0.458	293.1	87	103	110.333	72.3333	29	36	62.3333	134.667	55.6667	138.667	89	27.6667	125.667	723.667	182.333	114	591.667	26	36.3333	32.3333	179.667	54	47.6667	37.6667	179	113	44.6667	99.3333	110.667	1853	18.3333	15.3333	242.667	69	125	30	121	133	35.3333	25	93	58.3333	21	94.3333	76	72.6667
188	4.17_293.1184	4.174	293.118	1155.67	1282	1390.33	1988.33	806.667	2840.67	4700	1381	6568	965.333	3085	13532.7	1316.33	1091.33	1747.33	2428.67	1813.33	10681.3	1740.67	991.333	560.333	663.333	1452.67	3625.33	3307.33	718	1270.33	1830.67	2422.67	4354.33	1240	5295.67	2077.67	15097.3	2034	10494	3716.67	1276.33	1167.67	3240	3867	4085.33	6195.5	4761	3268.67	9608.33
189	5.03_293.1723	5.03	293.172	1321.67	1635.33	1880.33	2200.67	1873.33	2505.67	2023	1966.33	1727	1506	2320.67	2520	1981	1334.67	2439.33	2280.33	2093	2116.33	3593.67	2463.67	2125.33	1336.33	2651.33	2295.67	2053	2357.33	2664.67	2127.33	4157.33	5536.67	1056	2891.67	5087	5189.33	7276	6173.33	3496	1211.33	1435	7020.33	5610	6316.33	7471	7990.33	6077.67	9470.67
190	6.97_293.1728	6.966	293.173	241	364.333	291.667	344.333	265	312.667	344	226.333	362	234.667	353.333	278.667	288	161.667	186.667	475.667	314	268.333	304.333	204	338	167.333	355.667	186	332.333	471	373.333	256.333	379.333	152.333	170.667	257	239.333	197.333	340.333	361	181.667	238	179.667	300.667	232.667	240	518	151.667	97	207.333
191	5.59_293.1766	5.591	293.177	490.333	369	886	836.333	595.333	836	674.333	907	539	492	780.667	536	976.333	536	1112.33	624.333	613.667	844.333	270.333	515.667	767	393	1081.33	959.333	825.333	686.333	1269	907	514.333	38863.7	511.667	505.667	42000.3	39370	54826.3	47632.3	27393.7	414.333	421.333	49844.3	33557.3	48550.3	43152	51982.3	65623.7	58909.3
192	7.71_293.1774	7.711	293.177	27001.3	22745	23730	25880.7	21454	25204.7	24577.3	25175	26470.3	28169	22377	25261.7	17318.3	25249	24051.7	19132	24941.7	21589.3	2855.33	21315	17149.7	21537	22215	19561.7	20390.7	3434.33	26707.3	24296.3	2794.67	16983.3	25070.7	3609.67	22681.3	20510	21726	17911.7	19600.7	25927.3	25343.3	25032	17405.7	18316	23542	19813	23436	22432.3
193	7.63_293.1779	7.634	293.178	282	258.333	150.333	240.333	283	299	407.667	292	368.667	378.667	262	273	330.667	229.333	232.667	387.333	243.333	218.667	19543	252.667	225.333	323.667	296	196.667	160.333	25893.7	506	301	24891	258.667	197.333	29515.7	198.667	214.333	144.333	287	107.667	189.333	405	243	242.667	433.333	92.5	242	263	210
194	7.76_293.1787	7.757	293.179	19179.3	18412	23609	26131.7	24436.3	24426	24641	24729	19332	28779.3	19159	25051	22214.7	25803.7	21492	24116.3	25037.3	22084.7	2050.33	21985.7	19867.3	15820.3	21894	17764.3	18475.7	1603.33	25399.7	28319	1229.33	22582.7	13895.3	1613	23461.3	20356.7	21674.7	17004.3	20107.7	18347	19219.3	19967.7	17992	17897.7	25099.5	19846.3	23803.3	20804.3
195	7.83_293.179	7.83	293.179	1236.33	4052.67	1436.33	1692.67	1669.67	2357	1246.67	1486.33	1961.67	1566.67	1660	1767	2517	1878	1610	1496.67	2743	1589	1065	1687.67	1455.67	982.333	1423.33	1582.33	2019.67	1530	1947	1727.33	1634	1518.33	2253.67	1644	1657.33	1398	2142.33	1199.67	1483	1479	1662.67	4742.33	1193.67	1181	2389.5	1556.33	1537.67	2137
196	6.21_293.2089	6.207	293.209	4544.67	10489.7	6273.67	7117.33	3481.33	7893	4560.67	6337.33	4458	1828	3830.33	10649.3	8340.33	3329.67	10306.7	13953.7	4511	13265.3	1785.67	4828.67	4337.33	2215	6724.33	5161.33	3738.67	3498.67	6669	13469.3	3346	4331.67	9396.67	2033.67	5380.33	5015.67	7746.67	5774.33	4492	1941.33	5458	6967.33	7622.67	5811.33	4890	9716.33	17311	4834.33
197	6.77_293.2121	6.77	293.212	3846.67	36409	26712.3	21502	14350.3	30160.7	12460.3	30759.7	13551	6826	23295.7	29499.7	49377	6084.33	115380	57424	29103.7	65507	2031.33	45471.7	16153.7	2827.33	27270.7	13777.3	10873	2738.33	23069	61678.7	3162	7657.67	12187.3	2312	9415	12248.3	6418.33	5764.67	4851.67	3515	4454.33	10255.7	6496	9044.33	4910	4798	22492.3	6303.67
198	6.17_293.2122	6.169	293.212	5251.67	13165.3	12121.3	9009.67	7116.67	10546	5328.67	7920	12599	5562.67	10042	13204	12457.3	9667.67	12315.7	14105	12729.7	24368.7	6847.33	8884.67	6418	4048.67	11180.3	7321.67	5844	9818	8079.33	12624.3	13806.7	6494.67	11511.7	5317.33	9920.67	11220	10613.7	8898.67	10462.3	6826	6365.33	11838.7	9717.33	12363	5714.5	17465.3	21525.7	8126
199	4.17_295.1139	4.171	295.114	79	584.667	106.333	107.333	115	195.667	443.333	379.667	78	99	113	4337.67	222.333	139.333	620.667	1002.67	1142.67	1245.33	179.333	140	189	44.6667	63.3333	206	178.667	410	2654	1130.67	4071.33	562.667	546.667	2571.67	959	766	140	438.333	516	87	212.333	322	166	125	313	249.333	253.333	5479.67
200	4.56_295.1331	4.558	295.133	772.333	2039	1675.67	1673.67	1173	4230.33	3581.33	1944	6545	975	4358	9243.67	837.333	918.333	2360.67	3647	3862	6678.33	1838.67	1504.67	1808	1191.67	1230	1907.33	1860.33	2431.33	1148.67	1311.67	3170.67	5257.67	3905	1601	988.333	12067.3	8693.33	19615	6661	1227.67	1813.67	4354.67	10185.7	1875.33	3075	4422	11509	9228
201	6.62_295.2268	6.621	295.227	14319	49437	24669	22328.3	19664.7	27864.3	18971.7	22603.3	36112	19387.7	27618.7	27741	26344.3	21967.7	33557.7	33584	34605.3	54841	18764	24694.3	16571.3	9296	31115	19788	15830	21903	27884	21000.7	21498.3	19821.3	26676.7	13454	23026	25920	26896	22618	19777	16112	13949.3	31648.3	22966	23028.3	18466	31369.3	41885.3	22619.7
202	7.18_295.2268	7.175	295.227	806.667	7503.33	4954.67	6164.33	2805.33	7290.67	4324.67	6795	1889	1252	4951.67	8814.33	17058	1508.67	46921.7	18211.7	9926	21506	755.333	8962	1488.67	1157.67	3895.33	2090	2408.67	1291.67	4717.67	19915.7	679	3014.67	2371.67	745.667	2313	2844.67	1460	557.333	325	1648.33	1213.33	1648.67	1108.33	1494	884.5	1732.33	2840.67	1788
203	7.25_295.2276	7.254	295.228	2173.67	11926.3	10920	12357	5677.33	13511	5562	13324.7	6463.67	2532.33	12024	17096.3	25178	3703.67	70141.3	27518.3	16734.3	39848	2373.33	17005	2387.67	2121.67	8510	5633	4833	2718.67	7721.67	31315.3	2083	4792	5534.33	1421	3412.67	7415.33	4084.33	2405.33	1878	2026	1910.33	2406	3129.67	4684.33	4095	2003	8534.33	3158.33
204	7.09_295.2287	7.087	295.229	508.667	4673.67	3514.33	5854.67	1810.33	4387.33	2287.33	7820	2483	863.333	5182.67	5873.67	8231	1019.67	22134	12049	5280.33	18438.3	369	7265.33	1094.33	672	3186.67	2112	2222.67	345.667	3585	8898.33	521	688.667	3341.33	339.333	1721.33	1720.67	1245	438.333	236.667	956.333	694.667	925	682	1248.33	782.5	970.667	1692.67	751.333
205	7.41_295.229	7.408	295.229	6547	22627.7	17608.3	15118.7	12577.3	12397	13923.7	16974.7	4580.67	10719.7	18159.3	14392.7	18369.7	4212.33	8101.67	7426.67	5713	22781.3	27894.7	19578.7	9951	11033.3	13307.3	36278.3	36705.3	5470.67	16603	10096	11892	10298.3	10306	13705.7	20647	10098	14290.3	10078.3	3785.67	6297.33	7030.33	14779.3	12610	24802	21105	18445.7	13405.3	10309.3
206	0.43_296.8819	0.434	296.882	1393.67	148	85.3333	170.333	45.6667	456	106.333	105.667	167.667	2023	91	143.333	848.333	690.333	338.667	86.6667	1200	149	127	122.333	1156	168	452	86	2291.67	366.667	99.6667	38.3333	27	1086.33	133.667	64.6667	151	133.333	160.333	127	513.667	85.6667	221.667	15.6667	670.667	224.333	28.5	1218.33	45.3333	89.6667
207	7.60_297.2424	7.601	297.242	903.667	671.667	982.333	1210.67	1200.67	1124.67	834.667	1245	1295	795	1666.67	1095	870	769	1727	1203.33	880.667	1449	764	1555.33	774.333	1056	1158.33	1081	1017	755.333	989.333	938	733.333	1007	826.333	581.333	987	1372.67	1271.33	724.333	1135.67	1389	816.667	2011.67	704.333	1636.33	1203.5	1452	489.333	1016
208	7.07_297.2439	7.066	297.244	1825.67	3260.33	2962.67	2705.33	1959	3357.33	1811	1778.33	3615.33	3310.33	3753.33	4340	7091.33	3168.33	9223.33	8081	5251	11914.3	2268.67	5512	1459.33	1573	2523.67	1681	1920.67	2091	3393	6773	1858	3480	2949.33	1713.33	2772.67	2394	1536.67	1800.67	921.333	2442.67	1809.67	1577.33	2747.33	2942	1691	1993.67	3103.33	2064.33
209	3.08_299.1871	3.08	299.187	374.333	889.667	102	631	2033.33	2559	300	1004.33	422	5126.33	4656.33	1549.67	7533	347	118.667	80	639.333	764.333	418.333	1049.67	5256	2335.67	734.667	1857.67	2318.33	1277	2040.67	1461	338	1033.33	1159.33	817	1384.33	1274.67	656.333	1943.33	1485.33	522.667	972.333	224.333	6134.67	1043.33	1879	2201	459	220.333
210	8.96_299.2584	8.958	299.258	22529.3	35841.7	25178.3	23118.3	28362.7	38560.3	20524	31131.7	33208.3	15847.7	29993	28060	33204.3	24845.3	32276.3	27604.7	30389.3	30130	35270.7	20812.3	24962.3	16182	46743.7	30906.3	35419.7	38202.7	25556.7	15204	20961.3	18531.3	16603.3	17847.7	17676.7	28856.7	25216.3	22853	44517.3	16333	15801.7	19338.7	20845.3	32846.7	20190	35175.7	34903.3	46714.3
211	7.41_299.2593	7.408	299.259	224.333	288.667	196	161.333	209.667	184.667	257	294	229	284	184	198	279.333	190.333	154.667	232	245.667	238.333	379.333	204	221.667	276	229.667	167	312	123.333	187.333	321.333	215	282	319.667	218.667	242.667	276.333	305.333	297	331	302	175.333	267.667	269	296.333	269	189.667	288.333	407.333
212	8.59_299.26	8.592	299.26	143.333	56.6667	74.3333	96	63	43.3333	77.3333	29	64.6667	56.3333	114.333	63.3333	138.667	27.6667	91.6667	75	60	69.6667	119.667	37.6667	126.667	92	95.6667	109.333	110.333	101	78.6667	68.6667	112	68	97	85.6667	124.667	105.333	88	62	107.333	121.667	72	91.3333	41.6667	85.3333	116	95.3333	66.6667	99
213	0.47_303.9185	0.469	303.918	2265.67	1332.33	5962	4018.33	122	3294	5841.67	2930	5989.33	8507	3562	1327.33	1409.67	1209.67	3283	1889	2872	492.333	323	474.667	1950.67	1124.67	2540.33	5605.33	5950.33	2199.67	373	56.3333	66	2409	54.3333	37.3333	4215.33	176	1098	85	2697.33	81.3333	235.333	1097.33	2619.33	310.667	330	5020	2923.67	169
214	6.76_305.2129	6.759	305.213	187.333	281.667	571.333	275.667	158	221.333	178.333	230	77.6667	142.667	436.333	112	234.333	226.333	107	400.667	569	283.333	129.333	285.667	642.667	156	377.667	1130.67	157.667	210.333	230.667	229.667	219.333	125.667	182	199.333	190.333	502.333	413	343.333	114.667	121	267	305.333	298	121.667	527.5	168	383.667	137.667
215	0.47_305.9166	0.469	305.917	1592.33	1243	3455.67	2180	129	1954.33	3522.33	1750.33	3191.33	5115	2493	719.667	1054.33	735	2087.67	1076.67	1713	349.333	250.667	382.333	1092	689.333	1109.67	3303	3694.67	1428	426	69	34.6667	1462.67	64	48	2052.67	116.667	1049.67	88	1943	64	102.667	797.333	1870.33	233.333	226.5	2854	1220.67	100.333
216	8.96_307.1902	8.956	307.19	1888.67	1064.67	1226	1376.33	956.667	1825	896.667	1081.33	1234.33	1480.67	1213.33	809.333	1874.67	1091	1657.33	769.667	1236	1354	451.667	935.667	864.333	1408	1113.67	1646.67	890.667	1020.67	1445	943.667	526.667	506	1449.67	597	310.333	871	576	943.333	667.667	1269.33	1689.67	681	735.333	787	741	516	791	581.333
217	6.92_309.173	6.923	309.173	3976.67	5177.67	4867.33	4341.67	3997.33	5056.33	3976.33	4545.33	3658.67	4745	6073.67	3792.67	4440.33	4682.67	3075.33	4136.67	5414	5052	3572	3037.67	3376.67	2635.33	3789.33	4295	3114	4297.67	5144	4779	2488	2784.33	3441.67	4481.33	3647.33	3440	2440.67	2838.33	2756.33	3872	3790	5295.33	2015	2778	3851.5	2398.33	3730	4333.33
218	6.16_309.1763	6.16	309.176	155	171.667	297	194.333	166	191	100.333	136.333	198	184.667	160.667	155	213.667	96.6667	238.667	179	190.333	166.333	269	96	141.667	109.333	240.333	196	95.3333	103.667	88	100	151.667	134.333	135	160	314.333	169.667	200	161.333	132	122	79	207	108.333	141.667	63	151	167.667	262.333
219	3.16_311.1296	3.155	311.13	706.667	1066	952.333	2397	737.333	1315.67	2683.33	887.333	3112	1087.33	3695	5738.33	1017.67	634	776	1144.67	1210.33	3974.33	404.667	1542	907.333	1146.33	372.333	1158.67	1094.67	367	592.333	613.333	298	2425.67	3201	1233	1051.33	4743.33	2348.67	4898.33	1610.33	476.333	424.667	3362.67	3380.33	1501	2717.5	1692	4701	4433.67
220	3.89_311.1299	3.893	311.13	916.667	1497.33	1207.67	4389.33	1323.67	3672.33	5988.33	1039.67	1729.33	1288.67	775.333	12174	960	980	2999.67	1528	2890.33	5795.33	3360	1975.33	290.667	1434.33	1120	1790	1867	983.667	1298.33	1852.33	2663.67	3225	627.667	1244.67	2473.33	16292	6329.33	9743.67	2347.33	987.667	850.667	3992	3059.33	5650.67	4248.5	7193	9470	18602.7
221	1.74_311.1589	1.74	311.159	196.667	349	244	309.333	139.667	218.667	240	2255	220	911	455.333	1114	2373	5660.33	2783.33	2702.67	3526.33	2735	241.333	375	1745	295.333	783.333	726.667	1169.33	346.667	1076.33	1939.33	517.667	8972.33	543.333	1051.33	1589.33	874.333	650	261	576	579	174.333	39.6667	127.333	52	116	253	1621.33	362
222	6.95_311.1651	6.947	311.165	5179	7790	8178	5901.67	6684.33	6533.67	7214.67	14849.3	4924	3814	5836.67	6120.67	4657.33	7713.67	6968.33	6526	6187.67	9782	6876.67	4615.33	5389.33	8326.67	8406.67	5757.67	8840.67	3775.67	13728.7	10157	7692.67	4170.33	6591.67	8784	9573	6658.67	3075.33	7270.33	4317.67	7416	5673	6086.67	7815.67	6055.33	4916	6109.33	4957.33	5235.67
223	6.85_311.1672	6.849	311.167	9714	11167.7	9434	7947	7957	8272	7871.67	12164	8315	8152.67	11162	14175.7	6801.33	11220	9511	12736.3	8999	9949.67	13405	5742.67	6848	9160	7156.33	14083.3	3183.33	7784.33	19822.3	4825.33	12417	3857	9919.33	14170.7	3465.33	9045	4759	9217	5324.33	10930.7	8702.33	10842.7	4531.67	5802.67	4898	3829.67	18518	7520
224	9.44_313.0781	9.44	313.078	259	2009	2462	695.667	2760	160.333	3436.67	2692.33	402.667	3418	1833.67	264.333	504.667	3719	209.667	1526	3705.33	2513.33	84.3333	638.667	1443	233.667	1181.67	263	469.667	1448.33	392	718.333	130	3416.67	659.667	3963.33	1037.67	111	219.333	176	254	1990.33	654	181.333	196.667	125	1359	148.333	264.667	345.333
225	0.46_313.1085	0.455	313.108	3531	2267.33	1944.33	2095	2900	3979.67	1808	3043.67	2487.67	1530.67	1596	2108	2000.67	3145.33	3855.67	2177.33	3073.67	261.333	2701	1714.33	4050.33	2997	3336.33	2606.67	3426.67	2275.67	2797	979.333	1114	8303.67	749	197	2425	1899.33	4005.67	2936.67	5389.33	2843.67	2186.67	1730.67	4040	2267.33	1648	5088	1462	1970.67
226	3.17_313.1436	3.166	313.144	4050.33	7700.67	6244	1936.33	2323.67	33798	10835.3	10698.7	26103.3	2734.67	32779.7	28699	6174.33	3770	23810.3	18638.3	19968.3	44588	6762.67	1049.33	5144.33	837.667	28412.7	4249.33	3868	7133	5789.67	1181	4685.33	3458	3080.67	24322	1522	53328.7	20331	108647	30643.7	4740.33	16080.3	10353	13934.3	5397.33	19156.5	14638	12450.7	45207
227	2.79_313.1438	2.792	313.144	1394	1984.33	2779	3408.67	2022.67	8308	8380.33	3526	16435.3	1414	12936	23762.7	4137.67	3224	2412	3358.33	6813.67	13450.7	1124	6985.33	3765.67	5237.33	1019	8087.33	6278.67	2270.67	2254	2399.33	1844.33	26391.3	24494.3	3463	4976.67	25963	20381.7	48071.3	4260.33	4719	2148	8998.33	15828.3	2471.67	12707	9905.67	31742	32775.3
228	3.44_313.1448	3.439	313.145	781.333	4417.67	1021	7608	2079.33	4296.33	8947	1975.33	3426.67	1013.33	1087	16921	1644.67	1109.33	7046.33	2928	4426	8524.67	3732.33	2008.33	154	1782.33	1801.67	3228	2614.67	443.667	2958	1914.67	3629	7439	539.667	2314.33	4070.67	16485.3	4066	15349	2527.33	1773.67	1215.67	3797.33	1409.33	6915.67	6074.5	5945.33	6555.33	37133.7
229	7.17_313.2419	7.173	313.242	211.333	1133.67	702.333	1033	595.667	1327.67	475.333	1005	254.333	238	856.667	1061.33	2549.33	177	10781	2362	1131.67	4569.33	221	1222.67	297.333	130	585	495.333	427.667	85.3333	952.333	3138.67	170	440	293	146.333	479.333	571.667	359	89.6667	61	74.3333	112	364	242.333	446.333	253.5	181.667	754.667	474.667
230	7.09_315.1551	7.087	315.155	921	2629.33	3721.67	3837.67	7926.33	5261.67	2299.67	2983.67	2301	1976.33	2884	2953.33	1474.33	1587.67	2713	2897.33	1975.67	4364.33	4576	4509.33	1046.33	2282	2124	3857.33	3380.67	3404.67	1978	2773	4973.33	5408	2118.67	1755.33	5772	7457	4560.33	5089.67	5015.33	1943	2621	7492.67	3975	5880	6484.5	3639.67	4201.67	9194.33
231	2.95_315.1589	2.95	315.159	24421.3	104047	32512.3	18230.3	14549.7	175886	88339.3	59405.7	204350	45674	100630	66785	32252	43978.7	179492	196351	129428	119861	31881.7	9089	41301.7	12332	156235	13253.3	15435	92431.3	73800.7	12369.3	66723.3	22086.3	49219	41109	6349.67	155970	156649	466154	204702	23339.3	174466	76991.3	131793	21116	31329	76094.7	125689	171854
232	1.81_315.1597	1.81	315.16	5.66667	9	13	11	2.66667	15.6667	2.66667	8	3.33333	5.33333	17	0	19	5	6.33333	14.3333	21.6667	3	13.3333	4.66667	2.66667	7	14.3333	9.66667	14	14.3333	15.3333	6.33333	14.6667	7	6.33333	12.6667	20.3333	3.66667	14	5.66667	22.3333	3.33333	8.33333	8.66667	2.66667	6.66667	15.5	20.3333	3	7.33333
233	1.73_315.1600	1.725	315.16	0	17.6667	4	7	3	0	3.66667	3.66667	3.66667	11.3333	13	12.6667	3	7	8	13	13.6667	10.6667	7	12.3333	11	0	0	10.3333	8	3	7.33333	3.66667	10.3333	7	6.33333	8.66667	3	2.66667	13.6667	8	7.33333	11.3333	16	4	6	7.33333	0	4	0	6.33333
234	2.90_315.1603	2.902	315.16	12703	79879.7	11669.7	8539.33	5339.33	51058.7	88319	21799	204390	33659.3	44088	27686	14178	35009.3	64287	151695	54376	49755.7	16680.3	4096.33	28813.7	12120	156235	3311.67	7371	92397.7	74650.3	2598.33	50590.3	10415.3	49465	19417	3986.67	54694.3	156610	163861	204095	11487.7	174619	41696.7	131786	8822.67	14845.5	40283.7	50307.7	100083
235	5.10_317.1396	5.098	317.14	61	37.6667	51	29.6667	27	62.3333	62.3333	79.6667	76.3333	40.6667	35	38.6667	92.6667	3	98.6667	39.3333	37.6667	67	12	46	55.3333	19.6667	25	20.3333	58	23.3333	88.6667	31.6667	34	44.6667	42.6667	35	59.6667	97	97.3333	64.3333	34	31.6667	62	48.6667	42	57	26632.5	305	37.6667	68.3333
236	7.59_317.1723	7.594	317.172	4757.67	9305.67	9191.33	13983	10892.3	10494.3	10098	11258.7	4577.33	6897	11194.3	6110.67	6392	1965.67	4084.33	6091	3006.67	22911	15705	19617	5200.67	11681	8050.67	13965.3	13843.3	3238.67	5044	9776.67	13133.3	7255.67	7990.67	4756.33	14623.7	9830.33	9319.33	12615.3	2722.33	3868.33	6106.67	10976.7	9857	12795.7	21625	11920.7	11194.3	11565.3
237	7.03_317.1740	7.03	317.174	177.667	306.667	324.333	136.667	318	335.667	149	167.667	384	169.333	185	118.667	206	108	246	115.667	135	172.667	120.333	141.667	145.667	148	155.333	147	159.333	173	202.333	107	153.667	170	128.333	175	236.667	199.667	128.667	200.333	144.333	154	84.3333	155.667	106	222	88.5	190	198	351.667
238	6.88_317.2116	6.88	317.212	3399.33	3836.33	6747.67	2372.67	3379	7880	1981.67	1228	12515	2374.33	4396.67	1149	1945.33	2522.67	637	1782.67	1482.67	747	2122.33	882.667	2555.67	872.667	4216	5579.33	5005	3030.67	1334	375	1459.67	5210	3590	940.333	3859.67	2689.67	2837	2656.67	4365.33	3285	2238	4505.67	1691.33	8145	2592	7465.33	5011.67	4260.33
239	5.84_319.2272	5.835	319.227	2188	2335	6209.67	2741.67	5793.33	3501.33	3142.67	3427.33	4688.67	4200.67	1843.33	2426	2954.67	2458	2578	4658.33	2180.33	2926	3924	5740	1108	4138	3903.67	5357	5118	1322.67	2468.67	3516	3836	4746.33	1014.67	3033.33	2582	5871.67	4898.33	3876.33	2514	2337.33	1951.33	5379	3658	5218.33	5425	4629.33	1703.33	5032
240	8.30_321.2049	8.304	321.205	4796	4695.33	8534	8899	9452.67	8875.33	5486.67	7834.33	7658.67	5717	7843	2647.67	9693.33	3631.33	6905	8021.67	6172.67	8729	7232.33	6604.33	3916	3993.33	8580	8639	8067.67	4731.67	5797	4303.67	10218.7	6616.33	8786.67	3988.33	11064.3	12765	5609	4645	5515	6095.67	3544	12696.3	3638.67	22203	9756	15101.3	11837	12563.3
241	3.13_323.1233	3.13	323.123	44	16.6667	31	48	14.6667	141.667	54	30	49	36.3333	45.6667	82.6667	102.667	31	43.6667	23.6667	65	31.3333	29	37.3333	46	34.3333	76.3333	20.3333	19.6667	24	96.3333	37	25.6667	71	100.333	46.3333	46	107.667	124.333	106.333	57.6667	12.3333	52.3333	143.333	117	41	109.5	57.6667	67	66.6667
242	4.29_323.1301	4.287	323.13	16308.7	17678	19003.7	19842.3	11882.7	26697	31935	16727	28873	12136.3	17016.7	39323.7	13413.7	9851	10870.7	27985	13173.3	57006.7	13488.3	7472.33	7598.33	6233.67	12156.7	30639.3	28310	11667.7	12848.7	20709.7	11687.3	42223	17801.7	48615.7	26998	63326	26024.3	29147	26565.3	12559.7	10141.7	33377.7	34886	53188.7	121978	35727.7	29064	38151.3
243	7.07_323.1701	7.071	323.17	92.6667	83.3333	146.667	69.3333	154	91	106.333	125.333	59	123.667	175.333	139.333	106.333	72	92	125	151	226	79.6667	99	101.667	63	113	62.3333	116.667	98.3333	172.667	52	90.3333	25713.3	172.333	102.667	24241.3	21705	34588.7	35940.7	27701	71	126	38763.7	22112.7	27114.3	27062.5	33862.7	46433.7	34406
244	9.01_323.2194	9.006	323.219	9628.33	10871	13474	13788.7	13988.3	14558.7	11395.7	12835.7	13501.3	11538	13380	10055.7	12703.7	11161.3	13527	13934.3	12669.3	14796	11820.7	12519.7	9061.33	9132	16050.3	10962	12304.3	12165.7	12984	10454	14374.3	11719	11555.7	10423.3	12624.3	13370	13364	11607.7	11732.3	11608.3	11998.7	14092.3	10232.3	15558	12212.5	14859.3	12037	14983.7
245	8.65_323.2214	8.649	323.221	52	90.3333	74	78.3333	77.6667	91.6667	38.6667	129.333	90.3333	47.6667	67.6667	67.3333	59.3333	74.6667	57	63.6667	73	95.3333	108.667	94.3333	65	66.6667	94	110	52.6667	41.6667	34.3333	60	32.3333	27.3333	38.3333	46	97	77.3333	38	100.333	70.6667	41	54	56	28.6667	47.6667	110.5	35.6667	120.667	71
246	4.65_325.1439	4.646	325.144	5916.33	9205.67	18399.7	5705.33	6131	27855.3	15127.3	18197.7	29263.7	5717.67	49879.3	43800.7	6261.67	5049.33	5799.33	22724.3	16113	38118.7	2498	9596	34657	4963	5435	18385.3	17570	11235	6859.67	21959.7	6220.67	38843.7	77815	12033.3	8454.67	42090	48981.7	28527.3	5788.67	11427	3986	18963.7	52934	7494	41750	22985	41895.3	26790.3
247	5.02_325.1442	5.022	325.144	547	2507.67	2861	1950	1095.67	3220	1568	1992.67	2159.67	540.667	1092.33	4438.33	717.667	768	2138.33	3691	1424	3611.67	2435.67	254	287.667	253.333	2561.67	1978.67	1818.67	1716	2210	2117.67	3218	3600.67	1395.33	1495	4662	3768	969.333	8075	2076.33	2265.67	855.667	3115.33	2351.33	2027	5208	2080.33	1965	11625.3
248	3.95_325.1449	3.951	325.145	928	1196.33	3378	647.333	932	5197.67	2623.67	1958.67	5267.33	685.333	11147.7	7555	1847	915	837	4425.33	3151.33	12283	213.333	1237	6277	622.333	1135	3359	3756.67	1690	995.667	3185	620.333	6921.67	12001	1242	1529.67	6268.33	4444	3989.33	1018.67	1680	447	2534	8569	1043	4985.5	2013.67	4383.67	4257.33
249	3.49_325.1496	3.486	325.15	50	61	144.667	124.333	200	211.667	153	259	403.333	100.667	361.333	711	72	79.6667	140.333	34.3333	145.667	176.667	35.6667	120.667	184.667	128.333	83.6667	258	217.667	93.6667	250	154	35.6667	150	862	76.3333	103	153.667	472	241.333	53	153.667	98.6667	136.333	313	49.3333	286.5	231.667	286.333	186.333
250	7.65_325.1779	7.647	325.178	6072	4139	13565	5680.33	6233	7439.33	5453.67	8966	4489.33	7394.33	8696.67	5760	5734	7532.67	5644	8502	5351.67	6549.67	11346.3	3622.67	9499	6161.33	6222	10197	6623	6760.33	5546.67	4818.33	9042.33	5375	8871	3708.67	3713.67	4413.33	9891	7757	5496.67	6681.67	5636.67	15865	3575.33	6068	9473	3760.67	5658	9914.33
251	7.51_325.1805	7.505	325.181	2780.67	1995.33	1923	1196	2004.33	3168.67	1445.67	2458.33	4954.67	5318.67	1715.67	2613.33	1080.33	1079.33	1177.67	1390.67	1008.67	1723.67	21819	2275.33	911	1776	1101	3202.33	1682	19993.7	2159.33	815.333	23557	632	4375.67	23585.3	974	962.667	930	1483	645	2302.67	4179.67	1563.33	794.667	1319.67	1129.5	1155.33	1514.67	601
252	7.71_325.1819	7.713	325.182	5615.33	6466.33	8200.67	6271	5024.33	7737.67	4835.67	13480.7	5704.67	7170	6047.67	8366	5420	5560	4962	5233	4489.67	5181	2469	4863.67	6736.67	5958.33	4179	6328.67	4931.33	8610.67	6396	4328.33	10774	5828.33	4505.67	7718.67	5165	6257	3388	7163	5100.67	5843	4842.33	6969.33	4799	1894.33	7419	4990.67	6470	6390
253	7.56_325.1853	7.558	325.185	13051.3	17927.7	12904.7	12575	7892.33	11694.7	11530.3	16443	11973.7	9359	13912.7	16353.7	5367.33	8296.67	6538	10746.7	16987.3	8180.67	12671.3	4293	5894.67	12730.7	14314.3	12209.3	5919.33	6930.33	19557.7	5616	16019.7	2442.33	7832.67	8590	4470.33	2377	4758.67	6133.67	7214.67	11256.7	10130	6026	6371.67	6389.67	10250	2767.67	5213	4605
254	9.03_325.2731	9.025	325.273	5268.67	7368	6138.67	6573.33	8562	8857.67	5354.33	6264	8835	4026.67	5710	6181.33	5697	7240.67	8009.33	5469.67	6365.67	7179.33	6501.67	4206.33	5857.67	2246.33	7717	6184.33	5875.67	8775.67	7727.33	3628.67	4555.33	6189	6507.33	4749.67	4870.33	9204.67	7760	5747.67	8339.67	5116.33	4138.67	5473.33	4293.67	7605.33	6438	7430.33	7139	12436
255	4.03_327.1607	4.025	327.161	3831.67	6027	13074.3	3664	3685	27372.7	8036	15971.3	19807	1703.33	38969	31160.3	3864.67	2461.67	5316.67	26979.7	12722	24436.7	1322	8356.67	14441.3	3099	5568.67	16331	15664.3	10496	5313	11457.7	2342.67	40807	56068	5902	4581	21051.7	16013	26325.3	4872	10222.3	2493.67	8451	35379.7	3696.33	31123	8340.33	16636.7	13925.3
256	2.90_327.1608	2.901	327.161	62.6667	101.333	154.667	78.6667	91.3333	169.333	147.333	78.3333	133.667	57	180.333	120	156.333	51	100	62.6667	28.6667	180.667	22.6667	61	105	78.3333	81	64	95.6667	73.6667	121	58.6667	21.3333	176	162.667	28	37.3333	244	204	103.333	63.6667	71.3333	47.6667	89.6667	99.3333	58.6667	133	54.6667	182.333	95.6667
257	3.55_327.2159	3.55	327.216	1346.67	2186.67	1205.33	3064.67	720	2486.33	1361.33	2696.33	2847	729.333	2375.33	1960.33	1017	1214	4054.67	3627.67	2017.67	2446.67	177.667	586.667	4994.67	1119	5961.33	3327.67	1887.67	1648.67	5170.33	1068.67	896.667	830.333	1818.67	698.667	2191.67	1953.67	7205.33	1074	1823.33	6066.33	976.667	3442	2735	1453	834	6665	1850	1554.67
258	8.03_327.2882	8.033	327.288	74.6667	5940	168.667	372.333	5467	149.333	169.333	191.667	5734.33	4279.33	4916.67	5082.67	5780	2646.33	3050	4501	3469	4444	7217.33	6655.67	3646.67	1854.33	6070.33	4545	3842.33	3747.33	3952.67	3349	4153.67	4281	3613.33	2984.67	4477.67	7460.67	6364.33	7968.67	4015.33	2448.33	4058.33	7456	5321	11837.7	7514.5	4902.33	11217.7	5996
259	9.71_327.2895	9.706	327.29	89609.7	106446	50746	65313.7	76207	96554.3	59020.7	116750	54583.7	46221.3	85890.7	83613.7	118249	84102.3	73109.7	69223	106668	105359	181799	54794	110123	53661.7	142329	83522.7	121545	126461	66466.7	59928	63525	53111.7	55673.3	69724	42227.3	68067.3	57278.7	50059.7	101166	43151	48180.7	50211.7	51391.3	102104	45802	125721	79183.3	91016.3
260	9.46_327.2899	9.455	327.29	390.333	803.667	955.667	813	598.667	904.667	474.333	595.333	541.667	461	735.667	515	420	437.333	679	633.667	551.333	859.333	881	594	631.667	402.333	472.333	1203.33	758.333	708.667	682	544.667	907.333	467.667	707	712.667	810.667	384.667	552.667	503.667	445	388.667	690	772.667	451.333	895.667	461	571.333	444	561.333
261	2.53_329.1369	2.526	329.137	396	749.667	584.333	1569	861.667	2292.33	2107.33	515	1291	984.667	673.667	5610.67	596	581	939	690.333	873.333	2871.67	1027	1320	47.3333	1331.33	398.667	885.333	989.333	234	1036.33	540.667	241	4130.33	387.333	790.667	1157	10626.7	4989.33	7997.67	1079	539	486.333	1764	973.667	1194	3658	2980	6428.33	13333.7
262	6.84_329.1743	6.837	329.174	4060	3486.67	4794	1733	9070	5232.33	2609.67	4069.67	7315.33	4733.67	2151.33	2477.33	7802	2053	6042.67	5054.33	2563.33	3269.67	1719.33	9275.67	2606.67	2457	4876.33	5770.33	5265.67	2069.67	5127	2819	1296.67	3446.33	14009.7	1417.33	2641.33	3201	2558.33	1090.33	855	1453.33	1793	2476.67	1815.33	835.333	3273.5	1658.33	3348	4050.67
263	3.86_329.2308	3.856	329.231	1465.67	4957	2341.67	3256	2628.67	2698.67	3081.33	3328.33	3733.33	5243	4159.33	4588	5682	3522.67	8679.33	5887.33	5444	8131	719	3656	3350	2067.33	4167.33	2885.33	1752.33	3395.33	5823.33	2005	1325.33	2938.67	6125	1236.33	3043.33	3510.33	5427	2078.33	2436.33	3648	2098	4910	3348.33	1576	2301	3620.67	6048	2512.67
264	2.65_331.1546	2.652	331.155	1178.67	4528.67	925.333	1749.67	1064.33	6299.33	1174.67	945.667	5415	1746	1313	2000	762.333	892	11009.7	7969.67	4482	8419.67	1363.33	772	52	631.667	9069.33	646.667	747.333	3867.67	4264	753	2164.33	944.333	137.333	1135	245.333	6859.33	2524.67	12773.3	6822	348.333	3125	1964.67	1685.67	1283	1845	3957.67	2199.33	18273.3
265	7.14_331.1930	7.135	331.193	3741.67	4415.33	7228	2875.67	12409	6758	3161.67	5025.33	4571.67	5072.67	2659.33	5605	2769.67	1613	8918.33	12981.3	2931	3756	2628.67	6936	1959.33	3454	4391.67	5368	5126.67	2646.67	9009	3585.67	2124	4390	7369.67	3836.67	4579.33	8011	8533.67	2778.33	2792.67	2773.33	3356.67	8022.67	3605.67	2698.33	8367	4823.33	7209	6875
266	5.82_331.1931	5.816	331.193	8591.67	7572.33	14836	8181	12459.3	20203.7	6472.67	6581.33	21876.3	6520.67	17296.7	2821	3825.33	1570.33	1807	2825.67	2756.33	3393	1388	3105.67	5978.33	2199.67	8872.33	11678.3	7310	4161.67	5227.67	879.333	1072	7461.67	10189.3	1137.67	5592.67	11814.3	11085.3	9432.67	5921	5775.67	6189.67	11235	5493.33	11135.3	9000.5	11383	10176	9701.67
267	6.15_332.1889	6.148	332.189	259.667	272.667	352.333	398	749.333	454.333	721.667	1062.33	2477.33	503.667	2069	1321	690.333	1967.33	623	367.667	957.667	275.667	96.6667	566.667	359	606	484.333	498.333	489.667	155	598.333	279.667	165.333	321	19013	227	2075.33	659.333	374	1065	89.6667	314.333	327	586	169.667	413	929.5	136	599	7505.33
268	4.61_333.2045	4.613	333.204	437	1166	7734.33	3577	7897.33	9770.67	5894.67	5463.33	2555.67	3842	1316	2184.33	2102	1181.67	3080.33	4922	2004.67	3334.67	5488.67	6804.33	1161.33	4824	1936.67	5655	5160.67	581.667	2287.67	2757.33	313.333	2843.33	1183.33	1830.67	2899.33	2429.33	5233	3471.67	1723.33	2365.67	1508.33	5502.67	1819.33	3243.67	11740	2466.67	2404.67	3125
269	6.29_333.2060	6.293	333.206	4121.33	2726.67	7830	3298.67	8953.33	6381.67	3118.67	4557.33	7950	6354	3241.33	4099.33	5733.33	2803	6281.67	5604	2512.33	3500	2479.33	7492.33	2603	4842.33	10617	8538.67	6464.33	3561	5726	3263	3086	6045	12072.3	3531	5291.33	6439	6553.67	10764	3323.33	2687.67	4727.67	7838.33	7359	7502.67	10920.5	9377	6160.67	10030.3
270	6.58_333.2064	6.583	333.206	3683.33	3958.33	9117.33	4121.33	14114	7901.67	3711	4723.67	5894.33	7217	3983.33	6587.33	4830.33	3170	8742.67	13254	3902.33	4140.33	2716	9846.33	2544.33	3835.33	7785	7896.67	5585	3120.67	9072	4833.33	4338	5094	8336.33	4047	5769.67	7421.33	9705.33	5666.67	3362.33	3262	3959.67	9510.33	4137.67	7864	10484	7428.33	9972	7965.67
271	1.81_336.1128	1.81	336.113	13.6667	9	5.66667	8.33333	3	23.3333	7	9.33333	9.33333	8.66667	6.66667	6	27.6667	19	10.6667	11.6667	18.6667	3	0	9.33333	25.3333	16.3333	9.33333	24.3333	7	3	4.33333	3.33333	4.66667	16.3333	15.3333	2.66667	14	18	15.6667	13.3333	18.3333	2.66667	8.66667	3.66667	16.3333	11.6667	16.5	7	13.3333	20
272	8.03_337.1987	8.029	337.199	107.333	122.333	217	74.3333	116.333	177.333	191.667	244	153	72	175.667	69	119	101.667	209	93.3333	143	157.667	121.333	183	105	132	181.667	154	80.6667	191.667	197.667	87.3333	105.333	88.6667	100.667	179.333	110	190.667	91	154.333	142	65	133.333	125.333	51.3333	106.667	97.5	128.667	128	131.667
273	8.92_337.2006	8.915	337.201	1137.67	756	459.333	435.333	1200.33	2022	316	1061.33	959.667	3475.67	805	1049	986	1290	575	1863.67	706.333	626.667	687	1159.33	480.333	1009.33	949.667	870	501	3501.33	1657.67	772	840	175.333	2084.33	2053	230	436	586	256.667	147.333	1011	958.333	177	131	208.333	104.5	313.333	426.667	143
274	8.87_337.2062	8.873	337.206	394.333	351.667	161.333	300	480.667	365.333	445	348	590.667	653.667	402.333	595.667	401.333	832.667	229.333	494.333	121.667	253.333	2409.33	306.333	131.333	238.333	142.667	276.667	265.667	3434.33	637.667	419	1181.67	127.667	893.667	3934	107	142.667	105	133.667	134.667	652.333	513.333	150	156.667	75.3333	157.5	132.333	185.333	117.667
275	8.76_339.1981	8.763	339.198	2951.33	2393.33	5023.33	2424.67	2312	2677.33	3126.67	5164.33	2334.33	3598	3665.67	3206.33	5400	2880	2107.67	4933.33	3249.67	2314	5572.33	1674.33	2443	2429.67	2611.67	2327	3229	2953.33	2051	1544.67	4447.67	4044.33	2423.67	2844.67	3637.33	3948.33	3223.67	2900.67	1968.33	2739.33	1993.67	5140.33	2662.67	3885.33	3662	2530.67	3213	3463.33
276	8.88_339.1993	8.884	339.199	1798.67	2601.33	2867	2658.33	2075	2857.33	4155.67	3479.67	1409.67	3104.33	2569.33	3114.67	3272.33	2885.33	2973.33	3392.33	4631.33	2301.33	2806.33	1796.67	2224.33	1409	2750	2437	2083	2218	3776.67	1400.33	4324.67	2021.33	2242.67	4208.67	2647.67	2931.33	2762	2260	2042.67	1617.67	1678	4078.67	1657	1914.67	3436	1707.33	2072.33	2057.67
277	7.77_339.2035	7.772	339.203	658.333	1465.33	939.667	873.333	951	722.333	670	484.667	623.667	860.333	1005.67	683	696	423.667	993.667	587.333	740.667	652.667	719.667	1021.67	399.667	534	920.667	1064.67	782.333	786.333	933.667	886.333	749.667	785.333	911.333	1480.67	540.667	495.667	599	628.333	333.667	473.667	837.667	1145.67	698.667	1280.67	793.5	778.333	519.333	701.333
278	7.84_339.2319	7.843	339.232	190.667	145	138.333	212	130.667	199.333	76.3333	84.6667	127	178.333	276.333	422.333	162.333	91.3333	108	250.667	153.333	160	282	220	109.667	113	190.667	189.667	191	372.667	405.333	258.667	99.3333	137.667	214.667	276	591	220.333	165	201.333	107.667	150.667	139	135.333	107	122.667	106.5	92	95.6667	280.333
279	8.27_339.2329	8.266	339.233	364423	421368	315369	249363	280458	269945	272827	222571	354077	281459	300509	246323	185039	364309	264063	194170	242914	202066	452684	247017	227108	413581	369928	298121	259592	394082	167417	310272	321158	517255	408900	398326	575713	361105	285977	380930	312880	470696	480709	377884	313512	410429	445284	386976	345272	223433
280	0.46_341.1089	0.455	341.109	431599	344860	900321	1.03654e+06	597005	426228	1.04623e+06	243710	372465	626284	620545	172162	416954	261665	183424	599658	390074	66820	53256.7	245453	432931	359180	517631	162142	132667	226522	552111	109840	205437	272368	44467.3	52936	460781	110536	350189	186627	455233	702438	156735	407775	77268.7	85377.7	368668	339179	335185	223920
281	0.50_341.1290	0.502	341.129	2028.33	1186.33	171.333	3110.33	2273.33	1004	1412.33	1759.67	1456.33	3923.33	2716.67	2116.67	3396.67	1198.33	4113.67	319	2457	1820.33	902.667	1255	1450.33	946.333	1772.33	1630.33	2966.33	1257.67	1632.33	525.333	969.667	2280	1020.67	1536.67	1885.33	436.333	1816.33	1242.33	1697	2307	3511.33	1455	3359	588	321	2991.67	2207.67	1388
282	3.52_341.1366	3.518	341.137	2952	6745.33	3072.67	6696.33	2907	11847.7	10109	4617.67	3918.33	1280.67	4825	6242.67	5084	575.333	1919.33	2523.67	2652.33	10530.3	1293.33	3084.67	721.333	2971.33	2411.67	6262.33	5796.67	1605	2892.33	1854.33	385.667	2885.33	865.333	1240.67	3456.67	9859.33	3079.33	9257.33	3437	2056.33	3293.33	8579.33	7246.67	1548.67	8471.5	1445	3225	7336
283	3.40_341.1373	3.402	341.137	3003	8426.33	4647	7820.67	5821.67	11292.7	8825.67	6470.33	8398.33	2955.33	1347	15558	1671.33	1952.67	6548.67	10932	4155.67	13621.3	4185.67	1078.67	193.333	1969.33	5681.33	6143.33	6496	3114	8591.67	5102	2885.67	19531.3	382.333	5281	7375.67	17595	10213.7	19284	7172	6316	4755.33	10405	9203	9981.67	27936.5	9747	9132	30591
284	2.75_341.1374	2.752	341.137	110.333	80.6667	191.333	173	139.667	239.667	117.333	87.3333	75	89.6667	110.667	174.333	119.333	44.3333	61.3333	184	236.667	265	15.3333	75	257.333	42.3333	175	135	149.667	119.333	125.333	84.6667	55.6667	93.6667	87.6667	67.6667	46	60	105.333	155.667	91.6667	70.6667	31.3333	99.3333	149.333	31	230.5	61.6667	137	137.667
285	3.86_341.1383	3.855	341.138	8410.33	25147.7	26078	30045	22907	48610.7	38025	22550.3	21317.7	14581	6878	60824.3	8419	7967	22694.7	24637	16629	44823	19958.7	7033	1593	7165	17947.3	21337.7	20079.7	11791.3	27353.3	34476	12148	31320.3	2454.67	20258	18407.7	93486.3	75225.3	43913.3	12339	17720.3	12926.7	40914.7	28410.3	31391.3	86485.5	54204.3	48922	93326.3
286	4.24_341.1386	4.24	341.139	1426	5070.67	6280.67	6079.67	5085.67	10831	9317.33	5539	4599.67	3025.67	1659.67	12052.7	1754.33	1457.67	3791.33	5469	4309.33	11091.3	4340.33	2087	730	1365	3823.67	4060.33	3952.33	2787	5980.33	7885	2280	7319	757	4694.33	4570.33	25534.3	15340.3	8965	2621.67	3043.67	3018.33	12090	8330.33	9585.67	21329	14055	12119.3	21895.7
287	3.20_341.1389	3.195	341.139	6202.67	7231	8740.33	16928.3	7398	13385.3	19856.7	9145.33	6634.67	10050.7	9806	22179.3	8502.33	2844.67	3953	8111.67	5408	18973	9462.67	5524.33	1998.67	4573.67	3719	10109.7	9145.67	5654.33	9923	7312.33	2862	23430.7	6189	35048.3	12889.7	34178	30326.7	7495.33	6339.67	3834.67	10291.7	18876.7	17085.7	35855	81150	18837.7	30846	18071
288	2.35_341.1391	2.352	341.139	47.3333	59.6667	49.3333	93	151	118.333	207.333	53.3333	47.3333	68	126	95.3333	67.6667	39	72.6667	134.667	57.6667	35.6667	42	64.3333	129	40.3333	112.333	26	32.6667	38	103	63.3333	25.3333	74	44	52	52	57	78.6667	61	54.3333	69	16.3333	92	53.3333	34	48	72.6667	99	53
289	3.25_341.1396	3.25	341.14	2626.33	4986	6673	9072.33	3992.33	11506.7	11398.7	8829.33	8069.33	3653.67	25594.3	13450	5117.33	2340	4412.67	7368.67	6522.33	15625	1195.67	4262	16273.3	4272	2881.67	8191.67	8144	1715.33	9188.33	5408.33	645	17836.3	43524	2243	15440.3	32596.3	33144.7	27002.7	3616	4175	2231.67	20053	26756	17645.3	57014.5	10421.7	26411	18843
290	0.44_341.1484	0.441	341.148	137.667	20.3333	8956.33	8557	152.333	73.6667	7327.67	38	0	2167.67	2356	369	72.3333	0	343.333	4535.33	0	390	352.667	25.3333	530	48.6667	3.33333	4.33333	438	61	3.33333	199	4.66667	0	452.667	1165.67	30.6667	326.333	0	4	113.667	228.667	290	78	465	486.667	0	37	32.6667	0
291	7.68_341.2671	7.679	341.267	1416.67	3539.67	5007	3921.33	2859	4656.33	1465	4626	4783	1213.33	4951.33	679.667	4125.33	6570	3387.67	5350.33	3656	4860.33	2545.67	2989.33	1369.67	1676.33	4281.33	4361	4382.33	5002.67	3631.33	1866	6803.67	2584.33	5027	1202	11030.3	3086.33	1776	1015.33	4827	1917	1538	4324.33	1194.33	3039.33	2161	1042.33	3110.33	5024.67
292	10.04_341.3044	10.036	341.304	13670.3	12109.7	4694.33	9154.33	8142.67	11585	6787.67	15826.7	5036.67	7181.33	9472	13514.7	20575.3	10587	5922.33	7462	14223	13367.7	28865.7	6420	18354	8058.67	23574	12734	20001.7	18040.3	7258	7959	10813.3	8085.67	7442.33	15974	4150.33	9211.33	13041.3	5194.67	13594.7	4303	5504.67	5192.33	7490	16352.7	5291	24790.7	10603	12278.3
293	9.83_341.3135	9.826	341.314	471.667	358.333	422	339.333	287	387.667	156.667	283	338	316	437	472.667	363.333	451.667	338.333	210	156.333	324.667	154.667	835.333	125.333	468.333	560.667	352.667	590	342.333	473	115.333	260.667	347.667	365	165.667	374.667	258.333	237	221	156.667	192.667	119.667	97.3333	157.333	995.667	228	385.667	382.333	340.333
294	3.32_343.1499	3.322	343.15	1081.67	5158.33	3039	3881.67	4452.33	8600	4890.33	3814.33	5141	2147.67	998	9480.33	948	1078.67	3972	8006.33	2783	8953.33	3046.33	699.667	311	939	2664.33	3543.33	3790.67	2715.67	5199.67	3515	2231.67	12867.7	570.667	4445	3877.33	12474	5068.67	11980	3513.67	2882.33	2202.33	5079.67	6924	4901	18963.5	5718.33	5006	17617
295	3.40_343.1533	3.396	343.153	24662.7	86657.3	51499.7	74011	72425	127867	92842.3	70959.7	70469.3	33662.3	12810.7	153312	16275.7	19533	74726.7	122992	56903	136262	44047.3	11145.3	1607.67	17557.7	58604.3	67186	64801.3	44188	92237	64117.3	29202.7	161528	2732.33	62708	65578.7	167968	86190.3	177334	65748	49607	43068.7	89222.3	90674	83539	237128	95474	80203.7	259418
296	2.88_343.1534	2.879	343.153	18616	28378	68167.3	24627.3	29203	123235	41680.7	80242.3	114051	26920	190651	102297	39419	27348	19479.7	56082.7	56156	99314	6147.33	46090.7	97117	37183	25579.7	82876	75039	39608.7	24606	42028	6993.33	201864	348104	33475	56960	142515	171362	157778	33889.3	59745	18278.7	78314	190548	20686.7	201906	72231.7	168318	100982
297	3.26_343.1540	3.261	343.154	1465	777	1523.67	627.667	800	2146.67	587.333	1153.67	3561	790.333	1961.67	1826.33	628	794	798.333	873.333	550.667	2836.67	198.667	1000.67	1603.67	547.667	1527	1149	1137.67	587.333	745.667	853.667	404.667	2879.67	3063.67	823	885.667	5331.33	3380.67	9354.67	1340.33	803	531.667	2093.67	2865	843.333	15960.5	1797	2942.33	7090.67
298	1.68_343.1542	1.682	343.154	4.33333	41	10.3333	13.6667	9.33333	15.6667	13.6667	16	9.33333	5	17	4.33333	24.6667	8.66667	4.33333	3	11.6667	3.33333	4	12	17	2.66667	17.6667	7.66667	12	11	6.66667	5	3.66667	13.6667	6.33333	13	10	10.6667	14	6.33333	21	4.66667	6	3.33333	13	19.3333	6	23	22	16.6667
299	2.35_343.1545	2.352	343.154	49.6667	45.3333	52.6667	66.3333	72.3333	56.3333	71.6667	62.6667	74.3333	40	156	144	41	20.6667	70	52.6667	48.6667	93.6667	27.3333	88.6667	18.3333	48.6667	63.6667	65	82.3333	42.3333	54	27	34.3333	44.6667	89	21.3333	50	65.3333	35	60.6667	30	26	34.6667	50.3333	46.3333	16.3333	151	36.6667	95.6667	70.6667
300	1.83_345.1488	1.832	345.149	923	410.333	350	504.667	226.333	1147.33	760	98.3333	71.6667	383	168	413.333	2299.33	496.333	446.667	153.333	926	107.667	425	336.667	1229	543.333	905.333	472	723	334.333	224	228.667	343.333	4917.33	148	63.3333	383	1096.67	573.333	435	695.333	70.3333	206.333	40.6667	687.333	191.667	310.5	3184.33	308.667	351
301	2.23_345.1545	2.226	345.155	3776.33	3704.67	910.333	2471.67	1862.33	5017	2970.67	513.667	674	868	1543	2496.33	3372.33	1227	1441.33	583	2077.33	951.667	698.333	639.333	2079.33	422.667	2555	1298.33	2319	1282.67	1785	409	164.333	4460.67	1373.67	154	750.333	7536.67	3232	1727.33	3498.33	295.667	1115.33	904	1193.67	436.333	1205	4343.33	2014.67	1658.33
302	1.92_345.1691	1.924	345.169	26.6667	26.3333	28.6667	188.667	31	20.6667	41	19.3333	27.3333	19.6667	13.6667	18	19.6667	13.3333	20	13.6667	145	8.33333	22.6667	22.6667	37.6667	12.6667	23.6667	69	77.3333	9.33333	22	9	12	58.6667	8.33333	12	37	14	73	61.6667	92.3333	53.3333	26	57	120.333	23.6667	28	110	55.3333	29.3333
303	3.03_345.1700	3.027	345.17	9214.33	6946.33	20784.3	3119	4567.33	25111	3235.33	8512.33	55366	3845.33	13543.3	6704.67	1830.67	6451	9082	10616	6599.67	21365.3	1194.33	6007.33	22338.7	4349	14289	7320.33	7100.33	7492.67	5352.33	3452.67	3160.67	7656.33	21684.3	2070.33	2214.67	23712	17199	39336	14554	6867	12581.7	5712.33	13482.3	1328	31980.5	8407.67	14259.3	27852
304	7.98_345.2022	7.984	345.202	7977.67	9786.67	14939	16149.3	13177	16866.3	10587.7	14332.3	12605	9985.67	14795.7	11849.3	14948.3	7774.33	12496.7	15924.3	11500.3	16408.7	12184.3	10576	8282.33	4862	18255	11657	10911	10622	12016	12140.3	17283.3	11401	12599.7	8829.67	15850	21057.3	13563.7	12049.7	14336.7	11470.3	8879	19808.7	11929.3	31512.3	16647.5	20372.3	18391.7	22013.3
305	8.09_347.2094	8.086	347.209	75	249.667	160	112	226	255	116.333	335	154.667	221.667	275.667	180.667	86	83.6667	117.667	193	148.667	120.667	94.6667	97.3333	108	115.667	145	192.333	142	40.6667	163.333	112.667	87.3333	197.667	221.333	117.667	209.667	228.333	328.333	200.667	105.333	80.6667	194	74.6667	180.333	257.667	82.5	105.667	235.667	331
306	8.50_347.2184	8.5	347.218	12351.7	15600.7	16748	17154.3	15487.7	21061.3	12719.3	17541.7	14140.3	11965.7	16689.7	16360	19155.3	13925	15762	19338.7	16808.3	20385.7	17906.7	14644.3	13879	7982	24106.3	14080	13789	11372	14831	16348	18154.7	18519.3	16150	10478	16429.3	22002.7	14448	18051	16004.7	12963.3	11088	20681	18151.3	30040	22680	22507	22751	27068.3
307	7.21_347.2223	7.205	347.222	1272.67	987.333	2881.67	1680	8176.67	3679	1681.33	3817.67	4421.33	5009.33	1354.33	3866.33	4334	4721	9373.33	15055.7	3665.33	5500	3262	8086.67	740.667	2664.33	3074.33	4439.67	3485	3254.33	9311	9273.67	8093.33	5833	7779	6673.67	3509.67	7070	7534.67	3067	1520.33	3645.67	3651.67	4969	2478.67	2053.67	4941.5	3536	14905	9641
308	7.62_347.2237	7.624	347.224	1136.33	1541.33	3742	2903.67	9546.33	3332.67	2809	5520.33	4512	6493.67	2155	3759.67	6673.67	4924.67	6546.33	17604	5320.33	4190.33	5962.33	9367	1116	3585.33	4338.67	4551	4624	2900.33	11603	8610.33	12257.3	7175.33	8524	9673.67	5014	7557.33	8480	3207	1597	4276.33	4654.67	6195.67	2383	4121.33	5508.5	4557.67	15672	9229.33
309	7.59_349.1098	7.593	349.11	798.333	2185	1970.67	3861.33	2433	2225.33	2348	3257.67	947.667	1697.67	3269.33	1319	1791	398.667	1092.67	1514	748	7960.67	1540.67	5803.33	1090.33	2549.33	1632.33	3882.33	3059.33	536.667	1039.67	1980.33	1385.67	1042.33	1738.67	711	3516.67	3327.33	2353	2296.33	749.333	969	822.333	3318	2099.67	2371	7057	2462.67	3323.67	2313
310	7.86_349.1777	7.858	349.178	197	274	166.667	154.667	379.333	346	110.667	325	338.333	113	156	318.667	160.333	106.333	292.333	261.667	141.667	361.667	60.6667	349.333	161	163.667	182.667	218.667	175.333	154.667	327	301.667	77	312.333	487.333	240	210.667	274.667	224.667	378.333	129	135.333	297	300.667	160	136.333	462.5	163	337.333	384.333
311	7.01_349.1801	7.009	349.18	236.333	193	514.333	255	776	316.333	230	490	395	268.333	472.333	219.333	207	47.6667	180.333	408.667	218.333	433.333	110.667	320	188	400.667	398.333	266	245	95	569	69	171.333	382	541.333	202	792.333	436	388.333	384	221	169.667	248.667	370.333	213.333	257	595	194	383.667	618
312	7.28_349.1814	7.28	349.181	98	431.667	352	525.667	486.667	215.333	228.333	278.667	536	210	786.667	455	245.667	140	373.667	305.667	238.667	487.333	159.667	381	212.667	182.333	184.667	271.333	310.667	158.333	736.667	252.667	160	314.333	212.333	233.333	357	720.333	427.333	368.667	155.667	179.667	372.333	285.667	186.333	171.667	684	203.333	881	445.667
313	9.09_349.2313	9.09	349.231	17216.3	14458.7	19345	21597	21310.7	23889.7	17626.3	21746.3	22467.7	18020.3	20788.7	20629	21830	20636.3	22157.3	24416.7	21614.7	25762.7	25890.7	18866.3	18011.7	12941.7	25966.7	19215.3	18494	19327.7	18604.3	19470	25359.3	16758	22142.3	16059.3	17751.7	23427	20503.3	13982.7	14786.3	18285.3	17652	23620	16665	32562.7	16797	22978	20984	23906.7
314	8.75_349.2358	8.749	349.236	185.333	154.333	255.667	136.667	228.667	168	261	162.667	142.333	59.3333	310.667	243.333	85	73.3333	108.333	270	252	288.667	184.333	95.3333	47.6667	91.6667	315	146.667	130.333	124	84	67.3333	121.667	155.667	117	293	253.667	203.333	242.333	233	195	137.333	197	152.667	69	176.333	235.5	115	253.667	114.667
315	8.38_351.1831	8.38	351.183	183.667	362.333	101.333	151	132.333	269.667	110	212.333	186	200.333	166	222	92.3333	127.667	289.333	109.333	149	159	274.667	141	112.667	145.333	221	198.667	175	188	195	142.333	106.333	3622	332	200.333	3714	4838.33	5591.67	6846	6334.33	365	141.333	5753.33	6863	5177	4644.5	4582	6594	4499
316	3.51_351.2141	3.513	351.214	1116.67	605	10571.7	1726.33	2309	5087	3511.33	5546.33	2163	2942	1037.67	1253.67	4136.67	3646.67	3014	9024.67	2150	6044.67	6050.67	6747.33	1283	3581.67	2172.33	9758.67	10352.3	1011.67	3855	5002.33	391.333	3624.67	1155	1456.67	4339.67	4859.67	6268.33	1950	2215.67	2114.33	515	3280.67	2493	1342.67	9486	1685.33	3225.67	1556
317	2.58_353.1007	2.58	353.101	22	30.6667	4.66667	20	8.33333	43	23	23.6667	8.33333	26.3333	33	22.3333	31	17.3333	27	20.3333	70.3333	39.6667	27.6667	38	34.6667	10.6667	36.6667	41.3333	20.6667	16	46.6667	40.6667	10.6667	29	40.3333	17.3333	15.3333	30.6667	37.3333	18.6667	6.66667	43.3333	16.6667	31	27	13.3333	32	9.66667	41.3333	52.3333
318	3.65_353.1017	3.648	353.102	3667	4093.33	4245	4969	5524.33	10248.3	11849.7	4489.67	2863	4543.33	1062.67	10182.7	2526.67	4467.33	1309.33	9550	9603	7769.33	5381.67	985.333	403	1530.33	10734	3578.67	4720.33	5175	5848.33	4095.33	2341	14382.3	26.6667	6874.67	16282.3	24752.3	12063.7	19398.3	11015.3	2066.67	5186.33	26959	8558	27029.7	37551	11492.3	20760	17278.3
319	8.31_353.1381	8.307	353.138	3483.33	4310.33	8782	10389.7	11511.7	7273.33	4928.67	8911.67	8405.33	6276.33	10253.7	2943.67	10592	3772.33	7281.67	8498.67	5891.67	14186.3	1690	5462.67	2971.67	3758	8651.33	9599.67	6592	822.333	5370	3501.67	2343.33	4813.33	10550	1109	10127	13059.7	5657.33	4723.33	4910.33	5695.33	2847	20677.7	3391.33	25138.3	11069.5	12334.3	20056.7	14554.7
320	7.43_353.2070	7.427	353.207	13731.7	13854.7	9330.67	10012.7	6918.67	7815.33	7454.67	9655.33	10328.7	9402	9848.67	5975	6616	10916.7	12799.3	6564.67	7007.67	7328.67	7322.33	5839.67	6538.67	15503	11734.3	13250.7	6824.67	4550.33	5979	8964.67	5924	16342.3	14282	7030.33	18669	17449	6282.33	10585	5103.33	16115.7	11784.3	11486	6507.67	11024.3	20175	13608.3	7452.67	7334
321	6.87_353.2145	6.866	353.215	110	128	162	168	121.333	211.333	153.667	243	205.333	200.333	176.333	202	116	154	206.333	244.667	115.333	177.333	43.3333	293.333	118.667	169.667	310	268.667	169	54	319	152	113.333	93.6667	131.667	141.333	195	369.667	297.333	207.667	73.6667	227.333	125.333	324.333	111	134.667	139.5	146.333	114.333	135
322	9.71_353.3023	9.71	353.302	6438	7605.67	3437	4690.33	5650	6023.67	3024.33	4839.67	4445	2907.33	4758.33	4452.67	6780.67	5210.33	5640.33	3096	4676.33	4946.67	7222.33	2860	3446	1250	4560.67	4052	3864	7369.33	4548.67	1753.67	4444	3293.33	3820	4127	3351.33	5508.33	5324.33	2589.33	3608	3430.33	3288	2658	2576.67	6998	3146	5369	4470	6870.33
323	2.58_355.1162	2.58	355.116	17.6667	81.6667	47	21.6667	17.3333	46	32.6667	59	13.6667	56.3333	36.3333	44.3333	65.6667	21.3333	22.6667	26	37.3333	58.3333	15	10.3333	64.6667	9.66667	17.3333	34	54.6667	13.6667	34	61.3333	18.6667	40	30.3333	35	27	39.6667	174.333	41.3333	23	22	11.6667	37.6667	49	23.3333	70.5	33	66.6667	39.3333
324	3.64_355.1177	3.643	355.118	23933.3	30420	37542	37439	40798	76984	85742.7	36454.7	22889.3	30335	5728.33	89585	26968	25004.7	10951.3	81799.7	79520.3	71887	41020.3	5413	1717	9762	74580	28510.3	37244.3	43076.7	58874.3	35662.3	26973	107145	220	60938.3	114414	183246	83838.7	140295	73001.3	13798.7	32271.7	170012	57261.3	201501	292952	87039	145616	126104
325	3.75_355.1517	3.75	355.152	161	351.333	273.333	166.333	278.333	480.667	1552.67	753.667	701.667	178.667	337.333	15002.7	499	375.667	1039	2791.67	1291.33	6173.33	249	223	557.333	116.667	289.667	622.667	719.667	458.667	511.333	1318.67	928.333	2216.33	2048.33	565	428	2297	874.333	4752	534.333	242	230.667	503.667	885.667	400.333	1798	434	1291.67	7129.67
326	4.64_355.1553	4.641	355.155	41	112.667	140	160.333	91.3333	204.333	278.667	119.333	57	121	146.667	4671	152	85.6667	708.333	592.333	234.667	1173	123	60.3333	113	23.6667	127.333	132.333	164	39	225.333	395	1369.67	349.333	303.667	602.333	565	378.333	92	146	87.3333	76	167.333	210.667	96.3333	78	132.5	146.667	179	3732
327	9.01_355.1586	9.008	355.159	33853.7	62421.7	79968.7	92766.3	79829.3	83265.7	62984.7	79098.3	55910.7	44790	82509.7	83439.3	88850.3	35870.3	94302	99969	69618.7	98795.3	8514	68017.7	36789	33697.7	100544	70986	68055.7	4186.67	71336.7	67534	5090.67	52019	50196	3486.33	66075	103492	81909.7	64794.3	51258.3	44250.7	42534.7	110152	44084.3	119217	83235	76875.7	114398	104291
328	8.47_355.3208	8.471	355.321	60.3333	31.3333	45.6667	41	42.6667	24	33.6667	55	59.3333	41	49.3333	75.3333	35.6667	40.3333	42.6667	58.3333	84.6667	26.3333	84	46.3333	32	39.3333	60	40	95	68.3333	19	45.6667	38.6667	48.6667	35.6667	53.6667	92.6667	37	50.3333	39.3333	69.3333	44.6667	43.6667	37.6667	83.3333	80	48	66	37.6667	60
329	10.18_355.3214	10.182	355.321	336.667	445.333	253	297	178.667	264	122	374.333	172.667	320	315.333	475.333	81	287.333	270.333	224.667	313.667	136.333	242	277	163.333	268.333	146.333	237	342.667	540.333	275.333	234	923	288.333	340.667	250.667	149.333	132.333	412	186.333	231	655.667	277.333	299.333	227.667	454	323	365.333	326.333	418.333
330	8.85_355.3218	8.845	355.322	2198.33	149733	2283	5735.67	155383	3314.33	1778.33	2239.33	190046	141985	167043	158678	179250	112637	116541	163133	123159	153075	263864	199966	112089	83754	214725	135696	143318	156100	128608	126186	165622	134745	116863	128662	134492	208314	195662	232419	131663	79967.7	147910	202413	154944	305105	216744	160949	282824	195357
331	10.37_355.3218	10.374	355.322	70197.3	77546.3	31621.3	41796	41903	60922	37329.3	88508.7	19759.7	30784	52959	62758.3	96935.3	65194.7	33929.7	39688.7	95707.3	75374	229875	33615	101780	56100	103218	53169.3	86167.3	115422	33030.7	46223.7	56504.7	54878.3	41830	90055.7	27240	41362.3	51331.7	36147	71874	24575.3	35961.3	39802.7	39023.3	86993	31490.5	132427	63615.7	70015.3
332	3.89_357.1640	3.885	357.164	205.667	490	567.333	381.333	355.667	544.333	599	466.667	612.333	151	282.333	1096	525.667	345.667	1703	1245	1381	2776	664.333	122	303.333	67.3333	623.333	372	251.667	506	1024	612.667	659.333	349.333	325	1271	187.667	1229.33	632.333	5278.33	275	279	321	820	483.667	255.333	670	817.667	738.667	3286.33
333	3.73_357.1699	3.729	357.17	104	383.333	209.667	102	96	541.333	2463	825.333	1135.67	279	229.667	2772.33	323.333	432	3843.67	5349.33	4191.33	7343	890.333	65	1244.67	79.3333	776.667	185.667	175.667	2624.33	3212.33	588	2822	198.667	1303.67	2056.67	48.3333	2924.33	1239.33	22769.3	781.333	121.667	2077	1374.33	2193.33	98	327.5	416.333	835.333	7727.67
334	0.45_359.1180	0.445	359.118	423.667	133	393.333	231.333	551.667	487	227	250	677.667	313	224.333	101.333	301	490.667	549.667	113.333	742.333	15	364	159.667	542.667	368.667	422	505.333	1996	504	243.667	53	160.333	1555	28	45.6667	774.333	811.667	1013	518.667	4049.33	2470	1110	1266.33	1088.67	756.333	136	1669	142	147.333
335	2.52_359.1467	2.52	359.147	441	1421.33	1525.67	1176.67	1812	4176	2816.67	2603	946.667	1173.33	271.333	3989.67	549.333	581.333	1260.33	1857	1756.33	4151.33	2476.67	320	228.667	337.333	1122.67	963.333	1075.33	2183	2006.67	1883.33	236.333	9903.67	305	2750.67	3772	15371.3	16475.7	8440.67	2334.67	811.333	1269.67	3630	6088.33	2108	20329.5	6447.67	10362.7	15118
336	2.74_359.1489	2.737	359.149	475.667	978.667	1506	520	846.333	2614	709.667	1316	1753.67	535	3806.67	1083	817.667	323.333	382.333	1005	757	2210.67	347.333	972.333	2423.67	1051	667	1430.67	621	591.333	371.667	677.667	154	2510.67	11063.7	430.667	1340.67	2905.67	3144.67	1661.67	769.333	839	410.333	1389	1942.67	586	3657.5	1394.67	2557.33	2994.33
337	2.72_361.1627	2.72	361.163	7088.67	4378.67	11486	4888	4507	8486.33	2658	2750.67	22973.7	3046.67	1729.33	2667	1144.33	4707.67	2362.67	2972	2517	9639	872.667	2023.33	769.333	2508.67	3543.33	3629.67	3054	2638.67	5516	1645.67	1293.67	3264.67	611	1072	828	15690.3	7930	7754.67	3726.67	3430	3823.33	2816	2886	3034.33	24722	3649	5590.33	41779
338	2.64_361.1679	2.638	361.168	1120.67	1524.67	1246.33	1545.67	1351.33	2344.67	767.667	650.667	3728.33	799.667	327	871	260	783.333	261	532	477.333	1101.33	397	323.333	195.667	253	458.667	625.667	773.667	338.667	819.333	476.333	401.667	604.333	228.333	293.333	294	5973	2790.67	1401.67	550.667	692	836.333	671.333	447.667	844.667	6758.5	651	1095.33	15481
339	3.85_363.1238	3.854	363.124	1140.67	2669	2140.67	3612.67	1741.33	5869.67	4089	1749	1766	1481.33	869	6468.67	1137.67	612	2485.33	2839	2248.33	4056.67	1891.33	1044.67	190.333	780.667	1569.33	2296.33	2256.33	718.667	3393.33	4033	788	1787.33	290.667	1486	1677.33	7852.67	4596	2401.33	1080.33	1655.67	1070.67	2249	2491.33	3359	6979.5	4111.67	3996	9852
340	9.87_363.1836	9.865	363.184	17.6667	61.3333	47.3333	110.333	26.3333	58.3333	57.6667	115.333	71.3333	66	35.6667	86.6667	54.6667	38.3333	55.6667	72.6667	51.6667	89.3333	89.3333	38.6667	37	22	83.6667	51.6667	38.3333	80.6667	33.6667	54.6667	45.3333	5865.33	101.333	52.6667	6020.67	6029.33	6761.33	6886.33	5359.33	98.3333	28.3333	7038	4160.33	5751.67	6635.5	6879.33	8206.33	9401.67
341	6.65_363.2141	6.652	363.214	1356.67	3528.67	1940.67	1974.33	2030.33	3602	1726	2626.67	2268	2001.33	2913.33	3907	1853.67	1534.67	2414	2763.67	2445.67	4093.67	1427	2281	1656.33	1144.33	2640	1737.33	1957.67	824.333	3071.67	2095.67	1202	2137.67	1615	423	3314.33	3547	2606	3447.67	2784	793	1479.33	4307	2563	2874	1055.5	1914.33	3573.33	4075.33
342	6.27_363.2160	6.267	363.216	226.667	458.667	334.333	230	398.667	595.667	419	362.667	504.667	391.333	425.667	450	332	133.667	389.333	274.667	300.667	177.667	183.667	366.333	109.667	94.6667	217.667	174	166.333	235.667	354.667	120	148	408	532	118.667	462.333	251.667	372.333	359.667	419.333	145	229	433.333	149	419.667	491	290	314	447
343	0.43_364.8681	0.434	364.868	1341.67	347	140	328.667	32.6667	827.333	191.333	202.667	306.667	2301.67	193.667	72.6667	1674	1100.33	256.333	161.667	1339	57.6667	125.333	85.6667	1457.67	194	890.333	174	2581.33	687.333	48	13.6667	62.6667	3029.67	40.3333	21.6667	414.333	104.333	110.333	72.3333	859.333	170.333	125.667	42.3333	723.333	32	57	2097	141.667	85.6667
344	2.88_365.1320	2.878	365.132	783.333	1040.67	2748.33	1274	1428.33	6735.33	1546	3836.33	4359.67	1039.33	12373.7	5214.67	1672	1013.67	893	2572	2460.33	5163.33	115	2255.67	3891.33	1772.33	1254.67	3142.67	3763	1115	1282	2269.33	224.667	8578.33	17118.7	940	1461	4776.33	4250.33	4180.33	734	1929.33	710	2508.33	6687	838	7399.5	1452.33	5836.33	4381.67
345	3.40_365.1363	3.399	365.136	2095.67	10320.3	6820.33	9181.67	9163.33	17795.7	10420	9172.33	8215.33	2506.67	1829.67	21854.3	2481.67	1994	9375	18038.7	7228.67	18331.3	5047	1220.67	334.667	1616	7265	8008.67	8266.33	3873.33	11170.3	6765.67	2971	19439.3	132	7372	8621.67	25724.3	8553.67	21654.7	6578	5938.67	4803	9421.33	10814.7	10976.7	32173	6587	8262.33	38832
346	2.35_365.1405	2.352	365.14	13.6667	41.6667	17	21.6667	14.3333	53.6667	19.6667	38	9.33333	11	49.3333	31	33	19.6667	31.3333	16.3333	16.3333	38	11.3333	15.6667	36.6667	12.6667	9.66667	45.3333	16	24.3333	42.3333	8.66667	8.66667	24	21.3333	17	45.3333	45	52.6667	19.3333	34	44	40	11	30.6667	0	12	38.6667	40	48
347	4.80_367.1516	4.804	367.152	89	156.667	385.667	96.3333	223.333	543	625	2682	866	277.333	803.333	20826	820	160.667	1430	2066.33	733.667	4390	65.3333	238.667	152.333	128.667	84.3333	788.333	505	413.667	2749.67	3314	104	4112.33	11532.7	1988.67	1470	1217.67	657	1356	122.333	339.667	281.333	912.333	533.667	108	4321	139.667	991	4847.33
348	9.38_369.1679	9.384	369.168	4303.33	5131	5281.33	5810.67	4046.67	8192	3333.67	4094.33	5485	3224	5176.33	4433.67	6963	3255.67	4369	5206	3440	5734	1845.33	3992	2668.33	2391.33	5890.33	4963.33	3859	706.333	4133.67	3436.67	1332.33	2502.33	3387.33	976	4385.33	10256.3	7075	4626	4458.67	1790.67	2883.67	9628.67	4452	10348.3	5867	5285	9896.67	7791.67
349	4.71_369.1708	4.71	369.171	75	162.667	163.333	147	269	265.333	788.667	520.667	382.667	156	254.333	21210	115.667	263.667	996	1236.33	694.667	6625.67	58	167.667	236.667	81.3333	91	402.333	411.333	144	942.667	1074	429.333	3454.33	3101.33	1216.67	512.667	1878.33	814	1488	98.6667	103.333	142.333	628	195	209.667	1052	108	1283	7959.67
350	5.36_369.1733	5.358	369.173	57.3333	221.333	90.6667	94.6667	173	167.667	116	743.667	194	69.3333	253	9213	178.333	176.667	769.667	4621	776.667	4498	35.6667	73.6667	442	98.3333	188	359	257	918.333	1073.33	4363.33	1404.33	2559	1377.67	2196.67	440	872.667	391.667	486.333	123.667	109.667	233	447.333	286.333	170.333	612.5	155	349	2114
351	7.76_369.2452	7.758	369.245	629	614.667	257.667	335.333	383	181.333	256.667	361.333	634	480	462.667	335.667	225.333	412.333	279.667	243.333	333.667	212.667	466	496	257.333	464	558	485.333	204.667	317.333	335.667	285	230	907	1172.33	278	1262.33	1318	452	771.667	254.667	1064	573	942.667	491.667	581	1318	596	841.667	655.333
352	8.44_369.2994	8.436	369.299	976	13102	1264.33	1789	13148	1774.67	773	1799.33	13568	7961.67	12257.7	9997.67	14557.7	7525	8064.67	12098.7	6994	12682.3	21041.3	14061.3	7942.33	4388	13893	10510.7	10974.7	10425	9039.67	8209.67	12349.7	9051.33	9133	6783	9336.33	14052.3	12796	17397.7	10645	4984.67	9192.67	15094.3	10677.3	27568.3	14525	10659.3	22539.3	13940
353	3.29_371.1466	3.286	371.147	723	2816.33	4072.67	1251.67	812	669.667	2571.33	3551	2048.67	830	1467.33	1851.67	1151.33	667.333	379.333	1428.67	1052.33	3904.67	594.333	230.333	1440.33	357	635.667	1919.33	1327	2552	2897.33	869	1327	3220	7400	4130.33	1353.33	2613.33	3803	3006.33	458.333	443.333	2339.67	3553.33	6606.33	3513.67	22889.5	1871	3576.33	1267
354	3.34_371.1495	3.342	371.149	258.667	1712.33	2677	312.333	597	646	1769.33	2896	1520.67	338.667	2032.33	10857.7	1247.67	369	987.667	1823	1592.67	3905	439.667	334.667	2786.33	199	710.333	1356.67	1122.33	217.667	2350.33	1765	1757.33	1128	8904.67	927.667	1392.67	2173.67	2676	2343.33	749.667	395	718.333	1810.33	2607.67	644.333	2224	991	1141.33	8364.67
355	3.49_373.1641	3.486	373.164	351	11447.3	10388.7	2159.33	3737.33	5210	2167.33	13003.7	7292.33	930	1816.67	7296.67	671.333	700	1634	12340.7	1971.67	8522	1221.67	405.333	223.667	353	2608.33	5478.33	5704	8974.67	11916.7	3857.67	3469	7484.67	210	3357.67	2311.33	3043	3345.33	13931	2949.67	2783.67	3139.33	4159.67	10516.3	1776.33	16182	2052.33	1633	5767
356	2.96_373.1665	2.958	373.167	242.333	948	3909	510	795.667	2431	994.333	4220.33	5069	751	16004	1879.33	1049.33	719.667	215.333	2283.33	853	4063.67	391	593.333	12749	465	409.667	2893.33	2815.67	2983.67	1680.33	1254.67	239.667	3945.33	76382	1112.67	6949.67	1795.67	5116	3395.33	679.667	1334	1388.33	2748.33	9318.67	669.667	6534	1069.67	2854	2359
357	9.02_374.1322	9.023	374.132	821	557.667	691	510.667	921	727.667	596	790	1213.33	608.333	814.667	1085.33	1023	604	1205.67	1133.67	741	661.667	389	424	616	529.333	942.667	613.667	705.667	292.333	661	687.333	316.667	432.667	1031.67	219.667	684.667	854.333	1009.67	821	721.667	723	848	1356.67	456.667	1481	769.5	946	2191.67	972
358	2.37_375.1394	2.369	375.139	7766.33	12028.7	3915.67	8061	10424	17268	14039.7	9050.67	5423.33	7135.67	1621.67	11354	1972	1457.67	6210.33	7741	13334.7	9465.33	11259	1395	382.667	2415.67	3490	8650.67	7938	4907.33	8078.67	5775	2645	9105.67	355.333	3535	10828	24175	28504	9120.67	3515.33	3312.67	7551	12869.3	13225	8616.33	23555	16939	20916.7	25911.7
359	2.47_375.1468	2.47	375.147	378	1125.33	1569	1917	1786.33	4201	3177.67	1271	1276.33	588.333	432.333	3879	592.333	485	1724.33	374.333	398	3923	658.667	540.333	208.333	492.667	1474.33	1123	1284.33	220	1323.67	1108.33	206.667	2545.67	189.333	618	1350.33	6895	8403	2994	966	744.667	1281	2218	2081.33	1001.33	3955	2408	3653.67	4043.67
360	3.11_375.1823	3.111	375.182	159.333	507	1310	132.333	128	917.667	219.333	427.333	3426.33	215	991	167.667	386.333	172.667	224.667	302	227	412	327.667	203.667	2678.33	199	345	578	374.667	741	384	309.333	227.667	310.667	2634	187	344	461	484	1121.67	427	563.333	616	643	691.667	198.667	1703.5	173	732.333	591
361	8.55_375.2757	8.552	375.276	569.333	772.667	354.333	425.667	410.333	444.333	591.333	480.333	732	539	496.667	658	477.333	482.667	403.667	192	446.333	1636.67	1855	404.333	554.667	677.333	391	665.333	331.667	1575	657.333	295.333	1154.67	11531.7	335.667	865	10826.3	7245.67	15778.3	8304	17100.7	1471	613.333	13046.3	8396.33	10399.3	10928.5	7189	16033.7	10705
362	0.47_377.0849	0.465	377.085	354408	183372	405896	446667	146443	282902	502727	119111	211524	690372	298656	52408.7	312973	177362	90508	243256	280807	15530.3	14958.3	58513	289589	123206	303411	77230.3	132603	140555	154215	9419.33	28807.3	210581	3088	2441.67	247988	29527.3	161374	39729.7	234076	157937	40468.7	181926	65030	25773.7	141668	296161	187633	84483.3
363	3.65_377.1015	3.648	377.102	1321	1232	2632.33	2077	2919	5266	4868	2532.67	1328.67	1723.33	461.333	6555.33	1808.67	1368.67	995	5873.33	4951.33	4634	1867.33	392.333	69.3333	599.333	3662	1674.67	1866.33	2035.67	2107.33	1894.67	1345.67	8096.67	21	3234	8458	15287	5100.33	8563.33	4656	800	1522	11230.3	4135	17523	22886.5	5708.67	10612	10467.7
364	7.99_377.1400	7.989	377.14	4303.67	4894.33	7886	10000.7	9227.67	7904	4675.67	8986.67	8727	4857.67	8628.67	8643.33	7743.33	3210.67	6121.67	7366.33	5420.33	7997.33	1114.67	4972	3227	2378	8053.67	7551	4665	1617.33	5234	5874.33	1825.33	5050.67	6535.33	887.667	7694.67	13283.7	7697.67	5711.33	5269.33	5942.33	3640	12898.3	4125	17198.3	9106	8431.33	17479.7	13210.7
365	2.01_377.1769	2.014	377.177	1244	616.667	445.333	555.667	340	893.333	336.333	905.667	911.333	455.333	459	725.333	675.667	890.667	2841.67	172	943	567.667	442	173	225.333	127.333	571	701	698.667	1612.67	803.333	368.333	235	8723.67	858	164	916	715	1013.33	1104.33	2666.67	166.667	592.333	183	476.333	205	1603.5	1068.33	418.667	1310
366	2.40_377.1839	2.402	377.184	873.333	459.333	162	357.667	395	458.333	561.667	779.667	508	265.333	408.333	531.333	693	1004	1055.67	219	493.667	653.667	427.667	202.333	459.333	260.667	649	843.667	727	1200	517.333	492.667	252.333	2353.33	674.667	299.333	919.667	1257.33	735.667	638	681	165.667	246	379.333	617	332	1326	860.333	564.667	1294.33
367	0.47_379.0817	0.465	379.082	139043	67230.3	159249	170364	52507.3	111492	196391	42119	80527.7	264486	114069	16452	121363	66815.7	31413.7	93238	109659	4137	4675.67	19899	112894	43194	114976	26320.7	47757.3	51117.3	55660.3	2817.67	9221	82926.7	1177.33	740.333	94087.3	10024.3	59141.7	12314	90544	59212.3	13241.7	69924.7	22809	7204.67	53070	115385	70212	29562
368	8.51_379.1578	8.505	379.158	9554.67	22466	23601.7	19146	23455	27040	12164.3	22769.3	16841.3	12982.7	23238.7	19408.7	28487	10234.3	18070.3	24828	16306	32259.3	2830.33	17835	9830	7697.67	29532.7	17687	16265.3	1626	16712.3	16264.3	2010	13646.3	13810.7	827.667	19531.7	31280	23579	23241	16425	9676.33	9974.33	32667	14243.7	38174.3	28172	20808	39131.3	34233.3
369	9.43_379.2643	9.433	379.264	5382.33	2736	2534.67	2761.33	3667.67	1211.33	3404.33	3729.33	6151.33	6946	6247.33	3687.67	2353	4106.33	3264.67	2902.33	3185	2302	15539.3	2404	2530.67	5511	4207	3773.67	2489	30611	5544.33	3745	23623.3	19315	7547.67	32629.3	14267.7	9819.33	10575.3	14158.3	15672	7986.33	4727	9420	8923.33	8907.67	7534.5	16583	9540	8239.67
370	9.65_379.2653	9.654	379.265	13185.7	4377.67	5208.33	4151.67	6393	3486	4489	3138.33	10860.3	11058.7	6419	4938	4994	11988	2483	2991.33	4040	4919.67	58930.7	4994.33	6364	11387.7	4651.67	5949.67	4707	53366.3	6123.33	5497	59404.3	17688.7	10649.7	51029.7	16976	12868	16403.3	18517	19215.7	23151	18284.7	13729.7	20998.7	14038.7	19667	16677.7	8514.33	10463
371	0.43_380.8432	0.434	380.843	625	42	27	56.3333	26	101	28.3333	21.6667	29.3333	1188.67	25.6667	10	439	205	90.6667	26.3333	825	11.3333	8.33333	13.3333	381.667	28	81.3333	13.3333	1221.67	160.333	10	13.3333	12	752.333	26.6667	11.3333	21.3333	10	31.6667	4	110	27.3333	19	14.3333	124.333	12	9	359	16	43
372	8.75_381.1708	8.749	381.171	60	118.667	123.333	111	82.3333	73.6667	121.333	227	103.667	82	145.333	47.6667	81	57	52.6667	110.333	94	145.333	94	81	61.6667	111.333	101	92.6667	22	36.3333	164.667	54.3333	95.3333	119.333	174.667	62.3333	147.667	99.6667	39.3333	76.3333	28	162.333	107.333	147.333	103.667	86.6667	136	81.3333	124.667	135.667
373	9.09_381.1741	9.091	381.174	41460	55290	90044.3	114325	99597.3	109410	59788.3	93814	74516	47500.3	91664	87182.7	127965	53524.3	123784	125465	81610.3	134992	9450.67	80541.3	56453.7	43018	110003	81687	72579	6242	70151	90214.7	6102	58404.7	66555	3147	72559.7	124871	84165.3	57290	45645	45379.3	46549	115961	46630.3	157073	79396.5	100700	108695	118602
374	9.09_383.1801	9.091	383.18	2174.67	2640.33	4254.67	6831.33	5160.67	5698.67	3773.67	3918.33	2778	2786.33	4346.67	4049.67	8456.33	2801.67	6899.33	7247	4211	8406.33	689.333	4457.33	2953.67	2068	6144.33	4254	3580.67	203.333	4677.33	5115.33	569	3272	4691.67	318.333	3647.33	6294	4607	3114.33	1103	1855.67	2186.67	6582	2438.33	11479.7	4281.5	5909.67	5588	6013.33
375	9.48_383.1899	9.483	383.19	179.333	226.667	133.667	189.333	300.333	171.333	140.333	253.667	370.333	145.333	211	206.333	195.333	136.667	124.667	137	229.333	323.333	184	231	140.333	304.667	184.333	133	150.333	266.667	102.333	201	110	107.667	291.333	192.667	76.3333	238.333	138	166	168	116.333	166.333	206.333	154	209.333	109.5	105.667	23	107
376	9.73_383.1901	9.732	383.19	48200	68028.7	67587	70984.3	64448.7	76197	52732.7	65082.7	55708	53116	65663.7	55464.7	62950.3	49556	56935	69393.3	59496.3	61672.3	22032.7	69344.7	50187.7	50559	69536.7	68894.7	72007	15760.7	60865	56502	16068	44960.3	46554.3	13480.7	57917.7	83554	62805.3	53257.3	48684	43491.7	51457.3	65167	43380.7	81283.7	58136.5	54870.7	78847	74526
377	9.6_383.3496	9.603	383.35	1056.67	13350.3	1581.67	1289	15711.3	1004.33	944	1492.67	17665.7	13945.7	13152.7	14024.3	16442	10982.3	10168	16388	10047.7	15390.3	43371.7	20513.7	10618.3	7515.67	21577	12482.3	13579.3	20914.7	9805.33	10873.7	26851	12134.3	8652.33	17047.3	10027.3	18107.7	19963.7	21159.7	11188.3	7083.33	16505.7	17671.7	16746.3	33946	19862	16853.7	30594.7	16441
378	9.34_383.353	9.341	383.353	162	64	187.667	101	129	120.667	56.6667	107.667	81.3333	128.667	100.333	85	95.6667	180.333	113	83	109.667	92.6667	149	88.6667	140.333	185.333	142	29	77.6667	123.667	121	85.3333	119	72.6667	66.3333	115.333	135.667	82.3333	66.3333	50.6667	54.3333	226.667	101.333	33.3333	60.3333	86.3333	107	74.6667	122.333	59.3333
379	9.01_384.157	9.008	384.157	9630	3564.33	4463.67	5079.67	4204.67	3785.67	6154.33	4020	6877.67	7286	4497.67	2909	5209.33	7560.67	4125	5815.67	4713.33	3110.33	2936.67	4450.67	5681.67	13452	2051.33	4774.33	4910.67	7292	5608.33	5350.33	3994.33	5832.67	4972.67	3556.67	7216	6087	7333.33	4122.33	5958.33	4008	8976.33	5195.67	7189.67	3484.33	8750	5133.33	6618.67	6981.67
380	3.73_385.1304	3.731	385.13	1758	10485.7	17303.7	3949	5681.67	12052.3	6951.33	13479.3	6692	2151.33	1856.67	8788	4313.67	2237.67	753	27239	9264.33	13232.3	3056.33	522.667	766.667	548.333	14010.7	6433.33	9369	28970.7	21159.7	8116.33	8143	12188.3	460.667	11128.3	18653	10413.3	9496	36596	16217.7	2123.33	5485.67	32646	16239	18291.3	71495	8275.33	8285.33	8744
381	2.74_385.1582	2.744	385.158	32.6667	79.3333	115.333	61.6667	95.3333	76.3333	34	80.6667	66.3333	42.3333	64.3333	34.6667	40	62.6667	41.6667	28.6667	33.3333	100	26	65.6667	65.3333	22	91.6667	74	65	28.3333	74.6667	12	18.6667	65.3333	50.6667	17.3333	46	68.6667	101.667	81.3333	40.3333	86.3333	18.6667	42.6667	94.6667	15	72	22.6667	61.6667	83.6667
382	3.70_385.1587	3.704	385.159	502	911	1373	839.333	1641.33	1534.33	1934	6460	2214.67	764	1933.67	18147.3	1267.67	1971.33	1780.67	5586	1314	5303	935.333	558.667	1100.67	292.333	2788	1298.67	2439.33	1221.67	2738	5151.33	574.667	8015.67	10286.3	4339.33	3195	5776	2550.67	5208	2386.33	962	2727	4322	2009	1476.67	6402	1164.67	4154	5092
383	3.84_385.1646	3.844	385.165	1660.67	16152	30260	3673.33	13658.7	9826	30881	78617.3	27581.7	7005.67	26153.7	287682	33764.7	25544.7	40791	180762	70826.3	279595	3347	8596.33	70931.7	3010	13040.7	83454	79567.7	67619.3	45760	127275	26438	156068	201741	47854	33806.7	75228	36425.3	68299.7	16022.3	21329	10354.3	22874	65110	5632.33	112903	12837	38918	105562
384	4.60_385.1661	4.6	385.166	237.333	1045	472.667	341	485	388.667	967	2279.67	320.333	266	145	36416.7	665.667	791.333	8605.33	20960.7	3160.33	21705	379.333	84.6667	120.333	167.667	453	433.667	480.667	2966	15364.3	19752.7	11557	6598	401	17186.3	6214.33	3957	131.667	2257.33	645.333	407	780	1883.33	738.333	610.333	4404.5	339.667	1428.67	36677.7
385	0.45_387.1144	0.451	387.114	75466.7	45160	186184	229054	105235	68122	232021	22684.7	58277.3	116311	103741	13157.7	55797.3	38044.3	18361.7	91824.3	53279.7	2380.33	4602.67	21399.7	60654	47489.7	76844.3	15668.3	13033.3	33648.7	82149.7	5376.33	23816.3	50284.3	2260.67	2783.67	102794	15067.3	76884.7	27957	122538	166045	18080.7	91698.3	10385.7	9474.33	63213	71189	60064	34244.7
386	6.40_387.2763	6.404	387.276	505	512.667	1828.33	2926.33	4486	1552.33	815.333	2026.67	1018.33	2182.67	5341	951.667	784	207.333	1219.33	761.667	644.333	541	427	1716	825.333	2940	2923	3043	1468	954.667	1055.33	404.333	79	1967.33	2371.67	1299.33	5758.67	4871.67	5982	4730.67	885.667	1662.67	4193.33	6771.33	4164.33	1494	5187	2569.33	4388.33	2248.33
387	2.58_389.1594	2.582	389.159	370.667	699	1130.33	1713.67	1333.33	2166.67	849	1193.33	843.667	536.333	515.667	1771.33	800.333	380	1024	685.667	685.333	1227	301.667	277	231	376.333	864	664	602.667	689	1209.33	410.333	140.667	2264.33	974	484.667	550.333	3835	7293.33	1777.67	1014	943.333	565.333	1095.33	1295.33	623.333	5814	1652	2919	2131.67
388	8.06_389.1746	8.057	389.175	46.6667	39.3333	117.667	36.3333	34	61	63.6667	111.667	73.6667	30.6667	39.3333	110	64.3333	32.3333	43	42.3333	48	43.6667	28.6667	55	44.3333	25.3333	35.6667	34.6667	81	48.3333	43.3333	24	44.3333	81.6667	40.6667	25	90.3333	68.6667	30	42.3333	40.6667	48.3333	63	81	44.3333	81.6667	67	42	73.6667	64
389	8.36_389.1777	8.364	389.178	82.6667	268.333	450.333	512.667	333.667	411	301.333	123.333	183.333	123.333	417.667	232	285	132	215.667	686.333	523	121.333	107.333	278	240	129.667	150.667	115.333	182	91.3333	360.667	239.667	105.333	166.333	133.667	69.6667	98.6667	636	133.333	151	189.333	53.6667	88.6667	171.333	130	850	122.5	222	125.333	264.333
390	2.11_389.1938	2.11	389.194	13.3333	16	10.3333	9	7.33333	12.3333	21.3333	10.6667	7.66667	22.6667	17	7.33333	16.3333	3	11.6667	11.3333	21	18.6667	5.33333	8.66667	18.6667	16.3333	8.33333	9.33333	26.3333	2.33333	24.6667	2.66667	6.33333	18	22.6667	3	18	9.66667	9	12	30.6667	6.66667	6	24	20.3333	23.3333	2.5	25.6667	14.3333	13.6667
391	3.19_389.1942	3.19	389.194	565.333	1830.67	12093	8818.67	12014	15373.3	5281.33	5898	14738.7	7944	15951	3541.67	2253.33	181.333	2959.33	754.333	1387	2741	153.333	8486	2929	4939	20842.7	11941.7	7557.67	2483	2343.67	308.667	59.6667	6244.33	17053	448.667	14854.7	19365.3	18796	14001.7	650.333	4290	5952	13233.7	15075.3	2780.33	39970	8233	4950.67	8076.33
392	2.07_391.1354	2.066	391.135	4648.67	7169.67	1028	4518.33	7502.33	11204.3	12394.3	5773	2781.67	6772.67	1190.67	10766	1484.67	1250.67	6204.33	2165.33	8693.67	3764	3573.33	2646	429.333	2335.67	2061.33	3047	3120.67	1987.33	9186.67	1950.33	759.667	3339.67	273.333	1416.33	6495.33	19181	24051.7	7176	2652.67	1745	4628	10211.7	9200.33	3133.33	20992.5	14889.3	17652.7	14533.3
393	8.10_391.1899	8.1	391.19	64.3333	47.6667	101.333	41.3333	61.6667	52.6667	79.3333	104.667	97	51.3333	60.3333	69	51.3333	20.3333	169.333	65.6667	33	92.3333	32	49.3333	69.6667	53.3333	39	54.3333	73.6667	52.6667	68	55.6667	44	40	66	53.6667	51	102.333	104.333	115.333	36.3333	51.6667	46.3333	67.6667	87	31	142	54.6667	147.667	81.3333
394	7.42_391.1912	7.422	391.191	30.3333	103	109.667	92.6667	48.6667	67.3333	46.3333	100.333	73.3333	57	59.3333	177.667	35.6667	21.3333	175.667	79.6667	55	150.667	65.6667	88	34	78.3333	93.3333	48	97.6667	57.3333	149.333	13	40.6667	72.6667	134.333	41.6667	175	40.6667	139.667	45.6667	71.6667	67	55.3333	135.667	82.6667	43.3333	76	69.6667	104.333	91.3333
395	7.29_391.1917	7.294	391.192	41.6667	111.667	82.6667	64.3333	140.333	103.333	54.3333	131	60.6667	67	65.6667	99.3333	50.6667	13.6667	33.3333	79.6667	49.3333	82.6667	31.6667	67.3333	38.3333	51.3333	80.6667	58.3333	58.6667	64.3333	157.333	54.6667	48.3333	76	130	72.6667	95.3333	122.333	135.667	69	48	67	77	164.333	56.3333	39	227.5	54.6667	109	65.6667
396	7.99_391.1918	7.993	391.192	48.6667	88.6667	108.333	61.3333	94.6667	72.3333	72	61.6667	46.6667	42.6667	94	101	32	37.3333	124.667	30.3333	96.6667	55.3333	82.6667	61.3333	24.6667	42.3333	66	84	95.6667	75	158	47.3333	50.6667	50	113.667	51	123.667	65	99.6667	55	46.3333	43	22.3333	81.6667	34	96.3333	99.5	39.3333	82.6667	49.3333
397	0.71_393.1649	0.706	393.165	1611.67	869.667	1128.67	2221.33	807	419.333	2572.33	384.667	978.667	1749.67	896.333	1030.33	2302.67	4071.67	1588	1126	2039.67	496.333	1112	896	2716.33	714.667	1741	970	1693.33	2910.67	796.333	607	629.333	11950.3	1231.33	213.333	5381.67	2117	4862.67	1752.67	5992	533.667	799	463.667	1729.33	926.333	2451.5	5679.67	882.667	2196
398	2.81_393.2237	2.809	393.224	279.333	2008.33	178	47.6667	566.667	3584.67	1063	81	178	178.667	160.667	617	67	71	71	133.667	558.667	57.3333	33.3333	101.333	571.333	54	127.333	196	320	68.6667	747.667	51.3333	197.667	330.667	966.333	390	95.3333	697	613.333	722.333	964.333	52.6667	366.333	1800.33	613	156.333	597.5	930.667	283.667	1503.67
399	0.46_395.0927	0.463	395.093	269.333	49	81	41.3333	38	202.333	52.3333	103.333	396	211.667	70.3333	8.66667	53	172.667	241	31.3333	189	15.6667	37.3333	33.3333	108	34	55.6667	347.333	1907.33	175	26	16.3333	21.3333	403	23	16.3333	170.667	205	200	33	1665.33	482	277	392.667	340	120	25.5	918.333	107.333	20.3333
400	4.81_395.206	4.805	395.206	2350	5491	5123	3356.33	9819.33	7866.33	4682.33	10857	1775.33	4861.33	3152.67	4110.33	2173.33	1455.33	5267.33	3843	2365.67	5952	4529	4974	955	4335.67	1847	5612	3145.33	4647.67	6478.67	999	1438.33	14529.3	10292.7	2755	27924.3	26902.3	49157.7	45151	13295.7	4399.67	7378.67	26830	19946	15464.3	57594	12629.3	41946.7	30182.7
401	5.89_395.2068	5.893	395.207	9399.67	14913.3	12649.7	9243	13375	9958.33	7641.67	10227.3	4890.33	7418.33	7064.33	5792	1883.67	15854.7	7559	6855.33	3870	8989.33	32652	5163.33	1718.67	6672.33	1912	10438.3	8151.33	14401.7	10061.3	3295.33	14815	31290.7	26380.7	9533	11697.7	26148.3	21776.3	17242	21881	16129.3	13270	15028.7	15087.7	23271.7	26031	15682	27300.7	13648.3
402	4.63_395.2079	4.634	395.208	192.333	1087.67	774.667	856.333	1084.67	1123.67	1753	764	538.333	651.667	805.667	530.667	649.333	413.667	769.333	598.667	599.333	773	760.667	1030.67	425.667	766.333	625.667	651.333	1059.67	610.333	2074	243.667	385.333	1904	2868.67	778	6507.67	6889.67	15601	14577	1113.67	828	1737	11232	4601.67	728.333	17299.5	1003.67	10136.3	6703.67
403	5.94_395.2085	5.94	395.209	11845	15954.7	25531	10522	17847.7	16768.7	8249.67	10637	2423.33	5727.33	10576.7	5850.33	5911	15913.7	12382	7548	3652	12742	32338.3	7153	1921.67	7910.67	6916.67	10026	9392	16298.3	7950.33	3184	16006.7	43275.7	32292.3	5464.67	49843	36544.7	55401	53337.3	42091.3	17761.7	12927	26890.7	32874	57233.3	26426	34054.7	34246.3	43093
404	9.71_395.2761	9.705	395.276	8907.67	7035.67	4028.33	5123	4447.33	8388.67	3135.33	8463.67	5427	4865.33	6462.67	6383.67	9141.33	8266.67	5118.67	5250.33	8061	6741	14010.7	3700.67	8202	6046	10793	7426.67	7258.67	10997.3	4630.67	3429	5571.67	5349	4938.33	5520.33	4441.33	6330	8061	5929.67	13381.7	3814.67	4226	5875.67	5990.33	12240	4787.5	16846	10440.7	14031
405	4.88_397.2221	4.884	397.222	255.667	632	376	540.333	985.667	1375.33	796.333	913.333	511.333	1293	479	1510	350.667	354	784.333	717.667	864	912	408.667	1061.33	176	1067	795.333	671.667	312.667	579.333	1567.67	381	135.333	3704.67	1745.67	639.667	16641	7107	4069	12141.3	825.333	580	1429.33	8233.67	3281.33	927.333	16663	2905	3301	6573
406	5.02_397.2236	5.023	397.224	750.667	2331.67	2329.67	1287	4021.33	4546.67	888	5423	1664.33	3810.67	1699	5295.33	1532	1313.33	4652	2708.33	3917.67	2860.67	1191.67	3814.67	670.667	2546	2446.33	1851.33	2195	4076	5395.67	1291.33	741.333	13753	6564.67	4204	44489	18660.3	21368.3	39876.7	4281	3354.67	3416.67	27966.3	13343.3	2881	52388.5	15496.7	19162.3	27367.7
407	5.07_397.2247	5.069	397.225	208.667	1148	510	373.333	2189	2653	683	5467	540.333	1918.67	713.667	4431	971.667	564	2640	711.667	4049.67	1686	308.667	1660.33	279	1471	819.667	805.667	1211.67	488.667	3934.67	388.667	150.333	14461.3	3057.67	342.333	16325	19351	17782	27204.7	4807.67	1828.33	998	17461.7	10203.3	2017.67	37497.5	11687.3	15263.3	17791.7
408	9.17_397.3264	9.173	397.326	340.333	5188.67	380.667	409.667	5168.67	312.333	528.667	630	6101	3817.33	4518.33	3300	4774.33	2914	3066.67	5140.33	2159.67	4162.67	9862.67	6152	3023	1684	5507	3731.67	4212.33	5246	1976.33	3260	5505.67	2779.33	2570.33	3423.33	3047.33	5050.67	5190.33	6490	2672.67	1916.33	3944.33	4581.67	4703.67	9495.33	4509.5	4695	9638.33	3314.33
409	4.82_399.1798	4.824	399.18	826	3409.33	1926.67	1229.33	1250	3583.67	22198	17063	12300	2143	4787.33	103123	5514.67	4329.67	40757.3	53894	29118	89402.3	5498.67	1536	15191	705	6582.33	5085.33	4606.33	24465.3	38156.7	26975.7	39315.7	27942	61101	42849.7	5043.67	34083	11706.7	154243	2467.67	3222.33	11643.3	14675.3	18026.3	1155.67	19506	2993	15265.3	92329.7
410	3.93_399.2356	3.928	399.236	88	305.667	502.333	736.333	939.667	2525	1566.33	1458.33	485.667	1285	1404.33	898.667	343.333	76.3333	294.333	179.333	243.333	502	92.3333	1609	316.667	1006.67	1541.33	1020.33	491.333	277.667	2319	172.333	49.6667	1287	2027.67	427.333	4940	7946.67	3068.67	7205.67	277	318.333	1416	5496	3501	237.333	16874	1003.67	1995.33	1461
411	4.09_399.2399	4.092	399.24	156	322.667	420.667	498.333	1499.33	1169.67	1868.33	1388.67	706	1698	656	979.667	325	109	306.667	300	464.333	301.667	60	2147.33	142	1051	1210.67	1093.33	397	429.667	779.333	247.333	66.3333	1007	3483.67	388.333	4726	6645.67	5204	2926	395.667	316	1714.33	3917.33	3114.33	152.667	21170.5	190	1434.67	1626.67
412	10.4_399.3532	10.396	399.353	3270.33	4879.67	1503.67	2213.67	2005.33	3385.67	1797	1964	1544.33	1840.33	2344	2262	5968.67	1912.33	2346.33	2830	1964.33	2955.67	6566	1498.33	1811.67	348.333	5411.33	1452	972.667	5709.33	1598	1461	963.333	798.667	1448.67	1608	759	835.667	1106	1377	4202.67	549	916.667	1138.67	722	2430	280	2027.33	1067.67	3773.33
413	9.11_400.1463	9.112	400.146	651.667	572.333	401.333	824.333	835.333	717.667	674.333	761.667	594.667	746.667	851.667	657.333	1346.67	968.667	1449.33	1167.33	718.667	1272.67	140.333	678.667	271	521.667	853.667	797.667	514.667	151.667	476	988.667	336.667	357.667	1110.33	98.6667	630.333	882	1101.67	408.333	419.667	477.667	717.333	1161.67	258.333	1699.67	485.5	1142	587	817.333
414	3.32_401.1484	3.319	401.148	83.6667	1591.67	868	493.667	1398.67	632.333	1745.67	2699.67	852	1203.33	290	11653.7	706.667	1049.67	2385	5128	1715.33	5102	1604.33	102	238.333	143.333	894.667	1855.67	1154.67	3299.67	5017.67	6055.33	1162.33	3390.33	253.333	2787	3236.33	3973.67	1221	2612.67	801	579	991.667	1420	489.333	367	6899	1270.67	1647.33	9022
415	2.50_403.1373	2.502	403.137	99.3333	832	297	148.667	340.667	284	357.667	674.333	504.667	110.333	67.3333	454.333	58.6667	104.333	158.667	309	297	148	54.3333	22.6667	77	78.6667	83	221.667	123.667	333.333	1102.67	241.667	39.3333	221.333	38.6667	139	299.667	200	403.333	383	111	121	320.667	316.667	393.667	32.3333	917.5	188.333	214.333	233
416	3.56_403.1391	3.564	403.139	6858	6965.33	5190	9299.67	13453.3	12767.3	16458	9014.33	3690	6097	4328	18561.3	10070.7	7273	7851.67	19009.3	15434.7	14672.7	4674	2909	1241.67	4907.33	16430	6308.33	5984	7168	21489	6310.33	4117.67	20745.3	780	12485.3	21084.3	42630	13136	11263.7	12094.3	6126.33	11063.7	18739	6353.67	11972.3	52580	8112	26199.7	23007.3
417	9.37_403.3039	9.371	403.304	1024	1307	852	874.333	722.333	1511.67	1064.67	1186	1841.33	1410.67	1762	2642	644.667	1089	1337.67	851.667	762	3157.33	3447	1618.67	834.667	1662.67	1790.33	1439	745	2710.67	1725	1044.67	2493.67	18162.7	1272	3129	17164.7	11980.3	18515.3	14688.3	22193.7	2670.67	1486.33	22702.3	14782.7	20982.3	16969	15599.3	20356.3	23081
418	0.46_404.1048	0.455	404.105	17785.3	18443	93332	114630	55489.7	25000.7	113214	9714.67	12776.7	27695	50794.3	5458	24107.7	10467.3	5743.67	50408.3	18109.3	1167.67	782.667	11145.7	20803.3	18796	33529	5631.33	3331.33	5626.67	45665.3	2129	4994.33	1400	537.667	587.333	2795	97.6667	1373.33	692.333	1612.67	40605	3475.67	1573	60.3333	115	1017	811.333	828.667	548
419	2.45_405.1574	2.452	405.157	725.333	8980.33	1647	1297.67	2403	3307.33	1281.67	5133	2330.67	1425	493.333	2343.67	249.333	419.667	848.333	3525.67	1964	1958.67	1061.67	289	216.333	337	765.667	2421.67	2497.33	3912.67	4068	2054.33	595.333	1060.33	183.667	1131	1892.67	3208	4210.67	2396.67	544.667	739.333	3188.33	2884.33	5687	744.333	6145	2079.67	2644	3870
420	8.04_405.2022	8.043	405.202	28.3333	41	53	68	93.3333	80.6667	20	40.3333	147	37.6667	102.667	30.3333	58	75	64.6667	62.3333	74	77	104	47.6667	83.3333	50.6667	69	42.3333	97.3333	74	125.333	41	14.3333	54.3333	79	26.6667	79	66	34.6667	125.667	47.6667	42.3333	85.6667	89	43.6667	31.6667	146	67.3333	91	64
421	8.14_405.2041	8.136	405.204	45.3333	89.3333	97	14	48.6667	84	47.3333	63.3333	33.6667	62.6667	67	63.3333	69.6667	45	91.6667	61.6667	61.6667	69.6667	77.6667	46.3333	29.3333	49.6667	25.6667	128.667	21.3333	54.6667	72	30.3333	46.3333	86	102.333	30	55.6667	66	81	103	17.6667	51.3333	34.3333	65	13.3333	42	59.5	82.3333	69	47
422	8.74_405.2082	8.742	405.208	53.3333	91.3333	90	38	52.6667	90	64	100.333	116.333	37.6667	116	84.3333	67.3333	39	70.6667	75.3333	79.6667	75	115.667	80.3333	26.6667	13.6667	80.6667	55	36	99.6667	46.6667	38.3333	83.3333	78.3333	62.3333	110.667	104	52.3333	105.667	95.6667	51.6667	73	39	73.6667	81.3333	79	262	99.3333	84.6667	51
423	4.61_407.1458	4.606	407.146	35.3333	130.667	56.3333	33.3333	130	42	100.333	200.333	71	108.667	51.6667	3590	109.333	61	405	1725	226	1336.33	44.6667	27	27	28.3333	69.6667	72.3333	87	231.333	977.333	2144.67	317.333	329.333	76.6667	833	736	272.667	52.6667	143	37.6667	77	82.6667	101	63.3333	52.6667	366	43	112	3556.67
424	9.87_407.2467	9.865	407.247	43	41	37.6667	56.3333	47.6667	32.6667	58.6667	54.3333	46	41	46.3333	62.6667	60.6667	34	56	54	43.6667	66	131.667	55	48	65.6667	120.333	112	36.6667	180.333	47	14	143.667	253813	88.6667	90.6667	251080	237579	278404	278003	272842	233	77	307189	234862	249771	287338	277708	321466	346670
425	0.45_409.0911	0.448	409.091	7639	9326.67	22236.3	15393.3	26046	9993	11947.7	7161	12642.7	5600	17624	4852	6610.67	4970.33	4272	19821.7	6845.67	1665.67	1509.67	8352	7465.33	9463.67	10814.3	4662	2352.67	5023.67	19557	3633.67	7547.67	5691.67	913	1959.67	17983.7	7093	14469.7	9386.33	15610	18382.7	6027.33	19549.3	1597.67	4180.67	16861	9090.33	12994.7	10234.3
426	3.86_409.1280	3.857	409.128	496.667	1335.33	874.333	1610.33	1076.33	1947.67	1843	1376.67	689.667	587.667	305	3400	153.667	486.667	1015.33	1145	798.333	1733.33	1104.33	360.667	110.333	206	657	948.333	996.333	701	1392.33	1631.67	602	1691	97.6667	951.333	1616	9077.67	5755.33	3378.33	898	926	492.667	3196.33	2061.67	2516.67	4538.5	4523.33	3626.67	9127.67
427	9.09_410.1741	9.09	410.174	8811.33	4863	3736	5326.67	5578.67	3397.33	9320	6454.67	6085	10982.3	5970.67	8104.67	4222	16438.3	3348	3315.67	6818.67	2931.67	4884.67	4586.67	4678	14686.3	4646.33	8625.67	6881.33	7733.67	7069.33	7236.67	5733.67	5626.33	13576.7	6256	8167.33	5123	6057	8170.33	7485	10613.3	9182.67	8050	9783.33	5311	10435	5734	6390	4970
428	3.40_411.1402	3.4	411.14	491.333	1524.67	1069.33	1818.67	1802.67	3338.67	1971	1433.67	1443.67	833	277.667	2893.33	284.333	212.333	1266.33	2907.67	802.333	3139.33	1554.33	334.667	34	418	1259.67	1388.33	1483.33	1344.67	1638	1330	525	9464.33	70.6667	2121.67	3251.33	9709.67	4329	9810.67	2707.67	1085	875	4343	3359	3971.33	15366.5	3701	2967.33	14081
429	2.88_411.1410	2.881	411.141	976	1160	2043.67	740.667	921.333	5837	1575.67	3359.33	5471.67	956.667	9755.67	3731.33	1526.33	988.667	789.667	1887	1930.33	3038	485.333	1411.33	4490.33	1154.67	1014	3798	2309	1659.33	857.667	1242	254	12577.3	23972.3	1084	2301.67	8905.67	10538.3	10317.7	1527	1457.33	622.333	4664	13189.7	1048	11797	4215.33	9918	6713
430	10.38_411.218	10.382	411.218	2050.67	4092.67	2965.67	3007.33	3183.33	4143.67	2281	3242	4868.33	1924.67	3082.67	2390.33	2188.67	2800	3654.33	3810.33	3308.33	6552	4587.33	3818.67	1908	1475.67	4479	3603.33	2493	2537.67	2482	2441	6068.33	2077	4829	2426.33	2310.67	2863.33	3059.67	2214.67	1859.33	1134.33	1892.33	3273.67	926.333	3992.33	1688	1868.67	4275.33	2031.67
431	10.29_411.3871	10.289	411.387	432.667	476.333	166	230	600.667	304.667	357	295.667	494.333	179.333	228	164.333	218.333	207.667	206.333	136.333	301.333	348.333	758	307	235	192.667	131	256.667	310.333	289.333	84.3333	251	1087.67	195	327.333	325.667	126	253	435	296.667	193.667	353.667	249.333	352	326.333	778	504.5	561.667	242	317
432	9.74_412.1895	9.735	412.19	5745.67	2754.33	1952.67	3150.33	1858.33	2352	2616.67	2485.33	4552	6309.67	2199.67	3025.67	2665.33	5017.33	1934.67	1929.33	1295.33	2307	2732.33	1746.33	2964.33	5430	2370.33	1981.67	2084.33	7122.33	2463.33	3114.67	7905.67	2767.67	4544.67	6784	3060	3634.33	3694	2512	2727.67	4831.33	5306.67	3791.33	4110	3569	3540.5	3214.67	2688.33	2800.33
433	9.71_412.2645	9.711	412.264	4866.67	8139.67	2210.67	3778.33	3958	6667.67	3450	8980.33	2956.67	2623.67	4619.67	5802.33	7527	4204.67	4764.67	4794	7249.33	6936	7549.33	3987.67	7945	3808.67	12962.3	5631.67	10307	4834.33	2559.33	3933.67	2487	526	2575.33	2146.33	355	297.333	408	429.333	948	1931	2334.67	409	392.667	936	353	1165.67	799	523
434	4.05_413.2152	4.053	413.215	6585	16121.7	23144.3	11636	17836.3	11618.3	11570	22669.7	10568	9861.67	9859.67	8610.33	7323.33	14357.3	15739	12913.7	5992.33	16126	5267.67	6111.33	1991.67	5399	5785	7527.67	6470.67	5249	20169.3	3360.33	1665.33	24428.7	13703.7	6003	51896	41894.7	76845.7	57821.3	31694	11508.7	15093.7	38382.3	30689.3	15227	71176	11077.7	64480.7	68724.7
435	4.17_413.2177	4.166	413.218	3357	12565.3	12502	9525.67	19549.7	9814.33	10596.7	26637.3	9158.67	8315.33	5424.67	9222.67	3140.67	2199	9333.33	6645.67	4753.33	9858.67	2064.67	11047.7	2008	4641.67	3577	8435.33	6456.67	3505.67	10939.3	3081.33	1205.67	15367	17838	5876.67	49681.3	54215	83366	64972.7	12328.7	6031.33	9268.33	55652.3	26406	10328	125170	8005.67	54455	45221.3
436	4.02_413.2182	4.019	413.218	12411.3	14843	17536	8153.67	21772	14622.3	7714	18864	14935	9916.67	13469.3	8110.33	5274	10436.7	13512.3	8692	9384.33	17079	10971.3	10418	2146.67	5666.33	5081.33	11913	6627.67	5011.33	18112	3099.33	3312.67	25796	11262	8119.67	45658	40511	92979.3	54396.7	26778.3	13830.7	16318.7	29972.7	21076	19094.7	58394	18820	59852.3	60797.3
437	4.31_415.1737	4.313	415.174	52	202	162.333	69.3333	154	226.667	247	362.333	201.667	148	100	1315.33	82.3333	136	467.333	501	306.667	3260.67	74.6667	89.3333	107.667	104.667	126.333	122	168.667	500	1032	392.333	1301	172.667	206	345.333	402.333	771.333	246.667	712	71	115	129.667	238.667	91	59	785.5	216.667	306.667	20783.3
438	3.95_415.1766	3.95	415.177	63.3333	564.333	999	231.667	204	340	228.333	2482.33	616.667	76	1347.33	2133.67	395	195.333	348.333	3726.67	280	4049	90.6667	132.333	2796.67	159	294.667	2068.67	2191.33	2360.67	839	2179.67	240.333	335	8130.67	393.333	613.667	528.333	197.667	749.667	375	438	213	360	1607.33	175.333	814	153.667	344.667	367.333
439	6.87_415.2692	6.865	415.269	2133	1704.33	1741.67	1643.33	5925.33	701.333	1735.67	3493.33	520.333	1592.67	3095	2513	1503.33	1225.67	2485.33	1857	1124.33	1111.67	2105.67	4531.67	822.333	7682.67	899	2038.33	1549.33	1191	3371	863.667	2754.33	9130	5092.67	6631.33	12186.3	13819.7	15688.3	25914	6502.67	1614	6697.67	15137.3	14075.3	7226.67	12368	5242.33	10744	7671.33
440	7.04_415.2713	7.036	415.271	2488.33	1889	3243	2626.33	7030.67	2051.33	1359.67	3577.67	553.333	1172	3640.33	2833	1691	681	2282.33	1418.33	1764.67	1850	4230.33	2075.67	666	4949.67	1164.33	4134.67	2911.67	2468.67	2368	1200.67	3821.33	4168.33	5912.33	6017.33	5771.33	5556	5494	10325.3	7542.67	1983.33	6719	5007.67	9610.33	7395	4929.5	9339.67	7497	2014.33
441	7.24_415.3006	7.235	415.301	5202	6153.33	10488	8592	5340.33	9757.67	4253	3747.33	8165	3554.67	8489.33	970.667	2903	4717.67	4688.33	4533.67	4954.33	3829.67	2530.67	5325	1322	3752	4465.67	6037.33	5689	3000.67	4923.67	2131.33	4032.67	6481.33	5867	1509.33	8086.33	10235.7	4060.33	2298.67	7349.33	4946	3660.33	10066.7	1847.33	7090	8844	2099	4983	16393
442	6.15_417.1605	6.148	417.16	64.3333	62	79.3333	47	32.6667	142.333	75.6667	135.667	2974	162	1609.33	555	376	1652.33	76	88.6667	396.667	152	40	69	72.3333	177.667	78	258	82.3333	48.6667	115.333	41	56.3333	54.3333	16391.3	75.6667	187	96.3333	131	94.3333	59.6667	75.3333	63.6667	108.333	101.333	88.6667	55.5	56.6667	142.333	700.333
443	4.44_417.206	4.442	417.206	97.6667	163.667	230.667	188.333	386	299	480	762	202.667	372	119.333	617.333	154.667	184	154.333	130.667	119.667	122.333	41	670.333	194.333	338.667	249.333	215.667	48.6667	37.3333	752.667	69.6667	19.6667	115.333	634.333	169.667	1523.33	1893.67	1897.67	3764.67	395	304.667	322.333	2072.33	1318	215	5229	337.667	1125	1171.67
444	3.05_419.1621	3.047	419.162	289.333	2662.33	233.667	1014.67	598	1933.33	1850.33	2573.67	300.333	1460.33	135.667	5604.67	507	289.333	1613	696.667	1327.33	4271.33	3158	130	132.333	152.667	481	945	1101.67	535	5052.33	1830.33	82.6667	692	69.6667	767	7042.67	5820	6858.67	787	304	435	3021.33	7854.33	2192.67	1397.67	5365	2450.33	10277	6383.67
445	9.90_419.2488	9.897	419.249	67.3333	66	129	42.3333	31.3333	89	92	40	82.3333	47	56.6667	69	25	61.3333	70	114.667	63.6667	117	112	58	41	78	73	97.3333	53.3333	34.6667	65.3333	24.6667	115.333	779.333	62	119.667	1102.67	1068.33	768.667	1060	4612.33	78	87.6667	1230.67	9286.33	774.667	900	1046	847.333	822
446	3.65_423.1001	3.648	423.1	795.333	710.667	1386.33	1189	1215.67	2664.67	2318	965.667	1001.67	1297.33	247.333	4176	866.333	810.667	359.667	2736.33	3044.33	2887	1357.67	171.333	84.6667	354	2654	952	1317	1790	2247	1135.33	791.333	8040	27	2320.67	9354	13268	6491.67	12590.7	4168	381.333	1306	15240.3	4914.67	18527.7	28910	7142.33	11722	10368.3
447	5.74_423.1782	5.738	423.178	2077.67	830.667	283.333	133	99.6667	140.333	67.6667	98	66	85.6667	166.667	125	149	1009.67	93	154.333	154	165.667	6546	70	2534.67	122	402.667	372	506.333	1229.33	249.333	327.667	19803.3	1870.33	67.6667	569.667	233.667	257.667	207.667	1300	8097	70.3333	63.6667	62.6667	2031.33	15342	145	12928.7	257	160
448	5.55_423.1823	5.55	423.182	11644.7	1423	300	177.333	76.3333	330	70.3333	115	103	134.333	138	155	1086.67	4492.67	112.333	396.667	489.333	320	25260.7	175.667	5891.33	172.667	1483.67	903	1969	6911	566.667	1385.33	58363	6670.33	72.3333	1984.67	736.667	513.333	884.667	3733.67	18400.7	65	63.6667	52.3333	5218.33	49551	267.5	39605.3	423.333	551.333
449	8.85_423.3084	8.846	423.308	120.333	13103.3	259	447.667	12427.3	367.333	215.333	184.667	14478	12251.3	15252.3	14640.7	14521.7	11364.3	8921	14173.3	8895.33	14585.3	20517	21383	9380.67	6565.33	22011.3	11970.7	12944.7	8650.67	10845.3	11560	9391	11341.3	7924	7821	13469.7	23629	22718.3	27712	15317.7	6148.33	12130.3	23018.7	17448.7	40265.7	24869.5	14758.3	31905	24416.3
450	10.37_423.3084	10.366	423.308	2680.33	1618	835	735.667	712	1468	1060.67	2302.33	650.333	1451.33	1610.33	1208	2923.67	1641.33	646	1148.67	3420	2076.33	11670	1081	3164.67	2449	4032	1171.67	1875.67	5709.33	791.333	1366	2014	5187	1304	3852.67	2577	3078.67	4000.33	1849.33	5948.33	1164.33	1595.67	2723.33	1954.33	6224	1932.5	10757.3	3105.67	4500.67
451	0.44_425.0652	0.441	425.065	6364.67	3160.67	4196.33	5181.33	2374.67	4721.33	4696.67	1731.33	2011	8642.33	3906.67	685	6364	3730	2236	3689.67	6284	223.333	374.667	1464	6556.33	2856	4183	1089.67	2725.33	2574.67	2743.33	314	1306.33	5530	149	164.333	3818	513	1605.67	322	5301.67	4608.33	965.667	1884.67	1199	378	1534	5662.33	2208.33	987.333
452	9.84_425.3657	9.84	425.366	59.6667	66.3333	45.3333	70.3333	172.333	69.6667	66.3333	75.3333	179.333	40.3333	94.3333	128	125.333	152	87	78	84.3333	85	452.667	75.6667	87.6667	64.6667	74	61.6667	115.667	147.333	186.667	70	393.667	89.6667	91	234	80.3333	178	111.333	188	66.6667	91.3333	175	160	113.667	207	152.5	150.333	191.333	172.333
453	2.88_427.1086	2.883	427.109	242.667	394.333	778	375	546.333	1615.67	724	1477	1478.67	328.667	3209	1589	359.333	290.667	340	867.333	707.333	1490.67	68	676.333	1668.67	489	335.667	1219.33	1174.33	342	308.333	715.333	117.667	3423.33	4841.33	276	558.333	2021.67	1978.33	1955.67	297.333	494.333	284	563.667	2225.33	218.333	3957	423	1730.67	1220.67
454	4.45_427.2307	4.445	427.231	194	1082.67	461.667	1163.33	4341.33	3445	6313	12573	594.667	4307.33	2300.67	12771	1756.67	255	1776	703	1036	2126.33	610.667	12655	774.333	7437.67	2078	2180.67	1469.33	570	15676.7	1918	234.667	4475.67	14085	4614.33	42671.3	48715.3	44227	97523.3	2102.67	308.333	6134.33	59681	23929.3	1220	144870	4088.67	39659	34015.3
455	4.31_427.2334	4.308	427.233	181.667	662.333	354.667	683.333	3005.67	1311.67	3155	5962.67	376	1600.33	1306.33	5430.67	1129	69.3333	691.333	874.333	566	787.667	127.333	4989.67	236.667	3232.33	931.667	1116.67	1002.33	270.333	8662.33	979.333	78.3333	2916	7316	2473	19375.3	28058	29238.7	49411	1577.67	335.333	3518.33	29421	10867.7	732.667	87178	2512.33	21385.3	18435.3
456	4.23_427.2345	4.229	427.235	56	363.667	201	185.667	1715	707.333	2716.67	5087.33	185.667	1682	595.667	3951.67	565.333	61	408	314	312	502.333	161.333	5470.67	172	3124.33	552.667	549	411.667	348.667	7287	568.333	69	1305.67	7777	1503.67	21562.3	23435.7	17600.7	50408.3	378.333	214.333	2249.33	27624.3	10289	196	77312.5	408.667	15551	11706.7
457	3.37_427.2367	3.374	427.237	55.6667	223.667	65.6667	111.667	581.667	271	863	985.667	63.3333	537.667	250.333	975.333	88	39.3333	158.333	137.333	117.667	199.667	55.6667	759.667	62.3333	939.667	266.333	312.333	327	195.667	1270.67	165.667	22	602.333	1215	389.333	3693	5215	5862	10522.7	196.667	120	660.667	4951.33	2219	123.333	16378	271.667	4493	2613.33
458	4.93_429.1907	4.933	429.191	235.667	1014.67	2352.33	429.333	1400.33	463.667	664.333	3047.67	3754.33	701.667	912	9503	543.667	2300	2543.67	5618	2039.33	27339.3	539.333	356.333	8357.67	130	531	3161.33	2461.33	2713.67	4861.33	7163.33	6184.33	3022	13138.3	3093.67	488	4537	3780	6060.67	487	551.333	1201.67	417.667	1739.33	240	12309.5	441.667	2023	41017.3
459	8.55_429.1941	8.552	429.194	357	656.333	759.333	783.333	498.333	522.667	575.333	618	532	454	488.667	813.333	693	403.667	830	585.667	464.667	1725.67	191	600.667	461	641.333	878.667	628	253.333	117.333	542.333	471	55.3333	3870.67	373.333	103.333	5467.33	8314.67	6274	3857	6135.67	1034.67	364.333	5496.33	3680.67	9230.67	8827	4066.67	5507.33	10496.7
460	3.40_433.1281	3.4	433.128	376	1058.33	862.333	873.667	1076.67	1801	1659	1218.33	1496.67	697.333	194.667	2427	234.667	330.333	450.333	1232.67	945.667	1787	451.333	41	16.3333	190.667	1286	1613.67	1316.33	582	1434	838	535.667	4173.33	13.3333	1053.67	1393.33	4211.67	1004	3528	1488.33	842	856.667	2065.67	1969	1982.67	5595	1871	1318.67	8160.33
461	3.65_433.1476	3.65	433.148	478	2002	1741.67	799.667	1716.33	1164.67	819.667	4350.67	1241.67	484	1289.33	1795.67	1253	1101.67	705.667	3654.67	616.333	2067	525.333	143.667	495.667	296.667	2246	1773.67	1093	4871	5686.67	1492.67	1393.33	1887.67	526.667	2185	2481.33	1450.33	647.667	2171.33	1883	680.333	2146	1632.67	1546	670.333	11564	537.333	1321.67	867
462	9.59_433.2900	9.59	433.29	1158	2679.67	1436.67	1788.67	2386.33	3708.67	2749.67	5253.67	2808.33	1541	2801	4028.33	4816.33	1331	4960.67	3416.67	2133	5496	3436.33	2263	2521.33	851	4106.67	2937.33	2413	2909.67	4227	3634.67	3325.33	2570.33	10075	1952	2731.67	3915.33	3416.67	1986.67	1050.33	1012.67	1782.67	2269.67	1248	1162.33	5281.5	1515	3817.67	2324.33
463	0.47_435.0439	0.47	435.044	22104	13753.7	13769	8128.67	3111.33	17344.3	11769.3	9352.67	11969.3	30165.3	14890.3	2218	22786	13640.3	4560.67	12882.7	20876.7	465.667	525.333	2236.33	20760.7	6443	20738.3	4381.33	8901	8117	4150	196	520.667	15980.7	64.3333	25.3333	11972.3	1098.33	8861.33	922.667	9841.33	1502.33	1328.67	10503.3	4865	1054	8757.5	23819.7	14039.3	3684.33
464	0.47_437.0373	0.469	437.037	17411.3	7047.33	8527.67	6084	1809.67	12984.3	5471	4729.67	8661.33	26670.7	9604.33	1493.67	16429.3	7042	2994.67	7388.67	14368.3	186.667	567.333	946	13680	3293.33	13458.7	2713.67	5552.33	4500	3344.67	200.667	286	10653	50	9.66667	8079.67	549.667	6057	687.667	6532.67	1148.33	803.667	6742.33	2959.67	568.667	5030.5	16800.3	10480.3	2734
465	10.37_440.2983	10.369	440.298	6562	5841	2401	1678.33	2524.67	4128.67	2401	4818.33	983.333	2027	2572	4328	5953.33	4640.33	1984	2542.67	9858	4749.33	14731.7	1533.33	8045.67	4383	6661	2434	5070	4036.33	1427.67	2666.67	2118	464.667	2506.67	2538.67	318.667	243.667	398.333	251.667	286	988.333	2627.67	428.333	219.667	565.333	279	1633.33	468.333	438
466	9.32_441.3319	9.319	441.332	53.3333	100.333	91	56.3333	84.6667	48.6667	87	19.3333	48.3333	76.3333	76.6667	57.3333	148.333	47.3333	112.667	72.3333	36.3333	105.333	91	53.3333	134.333	60.6667	80	76	15.6667	53.6667	35	82.6667	168.667	53.6667	63.6667	86.6667	28.6667	50.3333	129.667	56	110	36	23.3333	99.3333	46	57.6667	25	89.6667	86	57.3333
467	9.57_441.3332	9.569	441.333	8542.33	2175.33	10108	6820.33	17841.7	7405	2551.33	8320	15496.7	6286	1659	7276.33	5090.67	3967.67	8486.67	11353	5858.33	7603.67	38414.3	14432	2132	5598.67	7527.33	15092.3	13819	7715.33	6222	9377.33	40743.7	6738.33	8858.67	17659.3	4665.33	9945.33	12079	11345	3619.33	5612.67	11264.7	24665.3	5803.67	32175.7	5785	10521.7	9868.33	13827.7
468	4.35_443.2042	4.349	443.204	470.667	153.333	94.6667	118	87	154.667	99	167.333	89.6667	105	99	288	249.667	2706.33	116.667	147.667	186.667	67.3333	1833	50.3333	1630.33	221.667	143.667	106.667	112	681	108.667	413	4719	1033.67	115.667	229.333	103.333	179.333	336.333	349.333	2902.67	64.3333	106.333	200.333	562	603	305	3625.67	192	180.667
469	4.62_443.2075	4.616	443.208	2625.67	285.333	237	86	82	158	51.3333	167.333	59.3333	106.667	151.333	170.333	342.667	8149.33	116	142.333	261	66	4150.33	276.667	6864.33	237	589	101.333	222.333	1632.67	130.667	609.333	10179	1406	131.333	236	518.667	226	136.667	235.333	6993.67	106	154.333	145.667	1253.67	1862.67	479	12585.7	215	242.667
470	7.80_443.3001	7.798	443.3	2393.67	1921	2008.33	2456	5638.33	3251.67	3402.33	3476.67	707.667	1322.67	1005.67	1552.33	712.333	474.667	1414.67	1429.67	658.667	2497.33	5468	3320	407.333	3330	1317.33	2555	1368.67	755	3340.33	848	2498	5829	4887.67	3347	9740	15153.7	15796.7	17217.3	3872	1591	3080.33	12452.7	6019.67	8434	26619.5	8961	16924.7	7411
471	8.04_443.3035	8.041	443.303	2233	2209.33	2279.33	2571.67	2547	1792.67	2076.33	1230.67	390.333	603.667	1842	1261.67	1368.33	723.333	1743.67	1454	907	1332.67	5827.67	2623	331.667	2084	1299	3048	930	1086.67	1545.67	871.333	3486.67	3771.33	2558.33	1802.67	2303.33	6210.67	9043	8112	4966.33	2255.33	2037.33	6686	4279.67	10564.3	6991.5	7777.33	13226.3	5732.33
472	4.42_444.2167	4.42	444.217	47	385	133.333	300.667	1722.67	831	2690.67	2741.67	132.333	2457.67	675.333	2890	506.667	77.3333	609.333	289.333	253.667	456.667	297	4998.33	153	2369.67	462.667	474.333	353.667	409	5516.67	629.333	144.333	276.667	6822.67	3770.33	1240.67	2603.33	2125	5914	342.667	322.333	4613.33	2357.67	1390.33	97.6667	1647	261	1009	1183.67
473	4.21_444.2208	4.206	444.221	73.3333	177	57.3333	176	1510.33	633	3152.33	2705	170.333	2151.67	598.667	7359.67	559	66.6667	266.667	231	348.333	440.333	191.667	9300.33	324.333	4472.67	785	547.667	481	393	7844.67	755.667	51	247.667	8299.67	3992.33	2741.33	2882.33	3186.67	8016	71	332.333	3312.67	3405.33	1842.67	26.3333	4615.5	201	1820	694.333
474	0.46_445.0706	0.463	445.071	11374.7	9358.33	24420.7	18387	12240.7	12168.7	22622.7	7378.33	12696	12802.3	21053	3325.67	10741.3	5335	3512.33	19447.3	10324.3	598.667	741	4780.33	10052.7	8984.67	15784	3360.33	2050.67	6370.67	16134.3	853.333	2418.67	7622.67	191.333	237	18766.3	3141	14209.3	4860.67	16357	10309.7	2409	18194	1823.33	2553.33	15656	10488	13107.7	7859.67
475	3.65_445.0876	3.65	445.088	215	456.333	704.667	472.333	662.333	1320.67	1307.33	647	290.667	456	80.3333	1426.67	434.333	232.333	145	1306.67	895	886.667	760.667	156	55.3333	118.333	1164	268	454	532.667	724.333	513.667	372.333	2361.67	26.3333	935.333	3845.33	4588.33	1425	1884.33	1531	194	472	4400	1280.33	6106.67	10154.5	2076.67	3281.33	3035.33
476	4.42_445.1849	4.418	445.185	195.667	336	273.667	73.6667	614.333	251.333	626.667	762.667	157.667	619	135.667	2710.67	192.667	957.667	797.333	1285	414.333	6531.67	493.667	194	149.333	200.333	139.333	241.667	451.333	605	5810.33	2565	4080	594.667	244.333	974.333	702.667	1502	1555.33	685.667	227.667	284.667	354.667	284.667	157.333	134.333	3772.5	331.333	407.667	59892.3
477	4.28_445.186	4.282	445.186	61.3333	264	101.333	49.3333	497.667	222.667	463.667	576.333	253	371.667	134.333	3540.67	167	241.333	777.667	1116	534	3883	324.333	138.333	92.6667	140	91	272.667	345.667	402.667	3854.33	1879.67	1880.33	563	207.333	1000.67	703.333	1427	1143	431.333	212	60.3333	414.667	349	181	62.6667	2420.5	315.667	412.667	33637.3
478	7.21_445.2372	7.209	445.237	151	448.333	308	450	439.667	1451.33	508	1510	2224.67	495	983.333	737.333	139.333	266	230	1261	438.667	616.667	714	417	127.667	199.667	902	397.333	524.333	548.333	1231.33	182.667	618.667	347.667	460.667	586	450.667	1027.33	1707	5680.33	1747.33	158.667	1370.67	1339.33	1696.33	612.333	949	782	2098.33	1450.33
479	6.95_449.2678	6.946	449.268	241.333	791.667	337.333	208.667	474.667	4530.33	549.333	569	3310	191.333	2474.33	611	604.333	158.667	331.333	1231.33	852	1400	1223.33	194.333	271.667	133	2425	281	423.333	575.333	418	115.333	679	180.667	476.333	857.333	103	2830.67	1340.67	17115	1882	274.333	2495.67	2657.67	807	949.333	691.5	2184	3360.67	2392
480	7.16_449.268	7.163	449.268	3624.67	18512	4903	3980.67	2668	72256	17530.3	4614.33	49190.3	13814	27255.7	8976.33	1947.33	2542.67	5467.33	19086.7	7473.67	15665	13089	460	4531	1006.33	48396.3	7271.33	5450.33	14520	9210.33	967.667	21296.3	2025.67	3887.67	6172.67	1153.33	32005.3	55797	161469	60587.7	4273	26485.7	22432.7	30030.3	9221.67	10620	39079.7	40259.3	20607.7
481	6.57_449.2686	6.567	449.269	36.3333	157	170	61	137.333	442.667	171.333	202.333	143	80.6667	228.333	1294.67	199.333	28.6667	147	101	136.333	170.333	146.667	158	156.333	163.333	101.667	223.667	149.333	170.333	186	146.333	148.667	308.333	147	308.333	129	848.667	353.667	493.667	136.333	80	133	285	352	139.333	226.5	342.333	667.333	1028.33
482	7.01_449.2694	7.005	449.269	310.333	1114	782.667	152.333	303	5383	1551.33	377.333	4185.67	1434.33	2495.33	744.667	393	214	359.333	1485.33	1028.33	1456	1224	192	447.333	156.333	2608	414	154	1672.67	757.667	105.333	1063	259	349.667	684.667	214	3554	3889.33	13324.3	8516.33	577.667	3337.67	1622.67	1836.67	721.667	328.5	2272.33	4218.33	711.667
483	0.46_451.0146	0.462	451.015	4773.33	1707.33	688	613	94	3184	613.667	775.333	1335.33	11191	1352.67	132.333	7114	2238.33	1027.67	913.667	5869.33	64.6667	86	225.667	5658.33	548.333	3285.33	405	3798.67	2265.33	328.333	20	61.3333	4748	34.3333	16.3333	1116.67	81.6667	546.667	29.6667	1638	184	171.333	420	873.333	58.3333	327	5430	925	213.667
484	7.65_451.2833	7.647	451.283	307.667	717	1368.33	392	729	3750.67	779	3487.67	5721.67	648.667	5321.67	1240	238.667	214.333	4827.67	1253	1725	5751.33	3317.33	254.333	548	331	8359.67	399.333	294.333	1184.67	1339	228.667	1647	294.333	308.333	1813.33	412	4119.33	1823	11593.3	2705	417.333	1519.67	2244.67	2257	1192.33	4770	3343.33	2117.33	1866.33
485	7.84_451.2841	7.84	451.284	2267.33	9927	5264	1539.67	1365	19431.7	6158.67	15422.3	34812.3	4808.33	16436.3	5176.67	1076.67	1386.67	21033.7	11486	5330	26123.7	9659.67	1106.33	5096	917.333	49248.7	2691	1836	13478	7565.33	1557.33	9688.33	2963.33	1776	4162.33	1418.33	20000	16201.7	44953	34699	2178.67	11144.3	9978	23819	3445	13053	23573.7	13025.7	7519
486	0.46_453.0135	0.462	453.013	4519.33	1238.67	556.333	626.667	59.3333	1754.33	490	573	674.667	7732.33	1038	39.6667	5232.67	1833.33	483	271.333	3871.33	53.3333	48.6667	168	3918	413.333	2892.67	311.667	2928.33	1184.33	142	14.6667	85	2515.67	24.6667	12.3333	944	64	348	66.6667	1009	83.6667	123.667	149.667	813	31.3333	250	3063.33	714.667	129
487	3.84_453.1535	3.843	453.154	116.667	254.667	503	49.3333	339.333	228.333	728.333	1190	367	213.667	587.667	7995	603.667	463	667	3469	1123.33	6274.33	61	136.333	1362.67	65	204.667	1397.67	1291	1458.33	1055.33	2241.67	651.333	6362	4024.33	951.333	855	1803	1246.67	1669.67	280.667	326.667	144.333	716.667	1986.67	297	4456.5	429.333	1298.67	2724.67
488	7.49_453.2991	7.494	453.299	54	41.6667	78.6667	46	89.3333	119.333	29.3333	45	63.6667	74.6667	75	40.3333	55	34.6667	86.3333	81.6667	35	90.3333	60	75	30.3333	30.6667	42.6667	59	84	42.3333	104.333	41.3333	26	63.3333	90.3333	44.3333	33.6667	84	29.3333	112.667	71	31.3333	36	56.6667	28.6667	101.333	30.5	129.333	99.3333	85.3333
489	7.96_453.3012	7.964	453.301	4559	1993.67	15339.7	6527	51933	14313.3	5733.33	11404	22567	19685	1962.67	4993.67	5425	2259	8083	19646.7	7672	5402.67	11268.3	23790	1633.67	6449.33	13019.7	21895.3	17328	6194	11071.7	12976.7	24817.7	2813.33	13258.7	7000.33	4687	17213	19649.3	10918	1530.33	3922.67	6516	21153.3	2703	23484.3	12862.5	16886.7	20367.7	18675.7
490	0.45_455.1021	0.449	455.102	12299.7	10292.3	44781	42819.3	37944.7	15710.3	37252	6647.33	15835.3	13355.3	29256.7	4669.33	12107.7	7860.67	3939.33	28570.3	10995	767.667	1180.33	8963	13624.3	14673.7	16157.3	5104.67	1990.67	7389.33	28562.7	1771.33	8288.67	12513	511.667	487.667	28589.3	6724.33	27846.3	14542.7	29699	24909.7	6126	34252.3	2789.33	3117.67	26028	17370	20663.7	13588
491	2.82_455.1712	2.82	455.171	668.333	480	230	63.3333	46	141.667	139	71.6667	61	86.3333	108.333	83.3333	144.667	1503.67	90.6667	115.667	265.667	125	2471	92	4209.67	259	531.667	66	476	2714.67	247.333	675	4605	3863	95.6667	196	196.667	182.667	178.667	263.333	5032	136	89.3333	177	3324.67	853.333	131.5	12006.7	126.333	137.667
492	2.96_455.1719	2.956	455.172	693.333	127.667	24.3333	29	55.3333	70	55.6667	73.3333	52	27	72.6667	58.6667	327.333	1334.67	29	135.333	259.667	77.6667	3598.67	125.333	12673.3	508.333	955	72.3333	285.667	3393	105	743.333	4283.33	3905.67	113.333	204.667	165	104.667	85.3333	166.333	6506.33	47.3333	32	28	5519.67	513.667	168	17449.7	89.6667	122.667
493	7.52_455.2624	7.522	455.262	1502.67	1499	895	954.667	797	515	887.333	811	578.667	653.333	662.333	586.667	489.333	1068.33	815.667	690.667	798	469.333	742	339.333	877.667	1053.33	1120.67	1103.33	541.333	749.333	489.667	662.333	599.333	1507	895.333	618.333	2329	1698.33	758.667	1140	670.333	1855.67	1068.33	2267.33	910	1678.33	3488	1646	794	676.667
494	7.68_455.3208	7.676	455.321	2027	1219	2253.67	1085.33	8667.67	5953	1161.33	1943.67	2626	3034	304.667	1187.33	1115	483	1212	2472.33	1032	709.333	8222	5188.33	1024.67	1583	2552	2485.67	2171.33	1052.33	964.333	1068.33	2108.67	1086.33	2738.67	1547	1173.33	5568.33	5160.33	3776.33	1148	1074	1310.67	9578.67	2246	5027.33	3248	7483.67	1546.33	2033.67
495	3.19_457.1801	3.191	457.18	200	584.667	2186	2705.67	1010.33	3438.67	1720	1852.33	3844.67	1967	3504.67	678.667	866.333	163.667	628.333	326	475	586.333	110.667	2232.33	701.667	1128	4673.67	2792.67	1848	803	431.667	133.333	113	3276	4921.33	168.667	6112.67	8153	7950.33	5726.33	361	1051.67	1522.33	5508.33	5534	1440	12784.5	3649.33	1770	3700
496	9.37_457.2251	9.374	457.225	1062.33	1784.33	1700.67	1655.33	1429	2409.33	1817.67	1783	1593.33	889.667	1798.67	2313.67	1907.67	747.333	972	1457	1895.33	3198	534.333	1628	1432.67	1267	2070.67	911	1108	423.333	2060	1132.33	293	16158.7	668	180.333	18424	21543.3	17640.3	10218.7	14154.7	1746	931	13098	13564.7	20927.7	19057	12851	16248	19039.7
497	9.13_457.2886	9.134	457.289	920	1442.67	1282.67	712.667	1255	2464.33	2030	2788	1520.67	858.333	1516.33	2644.67	2682.33	682.333	1716	2081	1459.67	3854	2272.67	1369.67	1441.67	679	2470	1299.33	1779.67	1582.33	1626.67	1963.67	1327	1787	6787.33	719.333	2103.67	1999	1651.67	1636	580.333	659.667	1137	1194.67	1030.67	422	3525.5	930	2225.67	2449.67
498	8.93_459.2870	8.933	459.287	3505	5830.67	2856	2251.33	2255.67	3225.33	2640	2702	3074.33	2488.33	3130.33	3189	1716	4436	3510.33	1905	1927.33	1484.33	3048.33	1596.33	2028.67	4973.33	4997.67	3296.33	2743	2319	1680.67	3311.33	1973.33	5819.33	4377.67	2569.33	7451.33	5053.33	2289.67	2638.33	1591	5340.33	4372	2503.67	2354.67	5680.67	5085.5	2886.67	2889	1588
499	9.63_459.3094	9.625	459.309	1533.67	1860.67	2134.33	845.667	2143	3315.67	2988.33	5139	3728	1049.67	3858.33	2213.67	5133.67	1466	4390	3570.33	2062	5930	4628.67	2358.67	2569	695	3449	2040.33	2496.67	4400.67	3514.67	3848	3886.33	2578.67	11971	1833	3190.67	3413.33	1986.33	733.667	784.333	927.667	2171	1678.33	688.667	880	2378.5	1480.67	2384.33	3021.33
500	0.45_461.0452	0.454	461.045	4875.67	1579.33	2732	2160.33	961.667	3618.33	1830.33	1412.67	1910	7717	2502.33	439.667	6430.67	2130.33	616	2219	6405.67	113.667	154.333	429.333	5958	1559.67	5524.67	758.667	2089.33	2537.67	535.333	72.6667	331.667	4278.67	46.6667	16	2465	164.667	1695.33	147.667	3339	881.333	480.667	1174.67	536.667	111.667	852	5494.33	2093.67	710
501	2.40_461.0702	2.395	461.07	40	17.6667	25	38.6667	15.3333	19.6667	16.6667	29	9.66667	21.3333	41.3333	19	24	18.6667	40.3333	29	15	27.6667	45	21	18.3333	15.3333	21.6667	29.3333	32.3333	21	8	16.3333	18.6667	15.6667	26.3333	21.6667	25.6667	58	14.6667	24.3333	21.3333	16.6667	9.66667	13	34.3333	33.3333	34.5	50.6667	18.3333	19
502	3.72_461.1841	3.721	461.184	42.6667	123	74.3333	42.3333	158.667	74	127.667	160.333	139.667	91	30	437.667	71	62	128	180.333	67.3333	550	198	42.3333	33.6667	20	46.3333	62.6667	73	38.3333	717.333	218	346.333	89	84.3333	197	196.667	866.667	152.667	124	26	37.6667	165	114.333	82.6667	62.6667	1104.5	44.3333	119.333	7919.33
503	0.77_463.0851	0.769	463.085	12.6667	2.66667	0	8	0	0	3.66667	5.66667	11.3333	5.66667	0	0	3	5.33333	3	0	0	0	0	4	3	4	0	3.33333	5	3.33333	5.66667	0	0	6.33333	0	0	10.3333	7	3	0	3	0	0	3	9.33333	0	0	11.6667	6.66667	5
504	2.2_463.0881	2.2	463.088	11566.7	6195	3825	2323.33	267	5070	895	2526.33	950.333	5215.33	3731.67	4718.67	11429	6915.33	4108.33	14901	9847.33	10525	3740.67	16261	16591.3	10763.3	10349	4999	6808.33	8460	4755	7084	6686.33	15327.3	2325.33	3591.67	7266.67	4475.33	9232	7816	22597.7	1037	485	843	14397	7745.67	6993	29745.3	3329	7274
505	2.27_463.2196	2.274	463.22	156.667	186.667	102.333	160.667	23.6667	63.6667	233.333	95	144	148	225.333	226	201.667	155.333	252.333	80.6667	169.667	79.6667	131.333	118	55.3333	117.333	194.667	263.667	404	254.667	96.3333	106.333	55.6667	738.333	163.333	49.3333	66	152.667	109.333	251.667	114.333	76.3333	170	33.3333	175	47.6667	103	301.667	74	115
506	6.69_463.2577	6.688	463.258	558.667	451.667	277	830.333	559.333	2192.67	419.333	147.333	729.667	424.667	637	659.667	256	129	125.667	187	191.333	469.667	773	272.333	185.667	507	352.667	518.667	607.667	111.333	354	142	84	364.667	259.667	216.667	353.333	3667.67	1203	1715	274.667	206.333	234	1153.67	722.667	1926.33	680	2662.33	1512	1258.33
507	6.72_465.2603	6.717	465.26	1370.67	1373.33	310	1158.33	525.333	5709.33	1193.33	400.333	2264	524.667	281.333	387.333	162.667	66	480.667	1142.33	270	1109.67	1721.33	251.667	131.333	206.667	6096.67	1049.67	843	1509.67	584.333	171.667	949	319.667	192.667	536	73	3331.33	1652.33	7169.33	3128.33	245.333	1103.67	1017.33	1398	1928.33	716	2678.33	1067.33	3564.67
508	9.63_467.2130	9.625	467.213	48	39.3333	36	22	24.3333	39.3333	38.6667	24.3333	20.3333	17.3333	41.6667	60.3333	38.3333	30.3333	33.3333	27.3333	13.6667	25	68.6667	41.6667	13	22.6667	29	25.3333	58.3333	34.3333	30	13.6667	36.3333	1456	52	19.3333	769.667	1552.33	711.667	1482.33	6942	15.6667	10	1160	7123.33	1846	1640	1978.33	1479	1665
509	10.19_467.2134	10.192	467.213	7.33333	2	23	29	17.6667	14	19.6667	28.6667	14	7.33333	14.6667	12.3333	14.6667	14.6667	25.6667	5.33333	21.6667	33	28.6667	18.3333	19.3333	12.3333	17.6667	27.6667	17	22.3333	0	13.6667	17	425	9.33333	55.6667	414.333	300	324.667	798.333	2380.67	50.6667	17.3333	334.667	3620	683.667	338	699	763.333	710.333
510	7.43_467.2781	7.426	467.278	1011.67	1077.67	745.333	229.333	321.333	1940.67	1282	1376	2485.67	620	424.333	752.667	180.667	251.667	1757.33	897.333	760.667	6072	1313	339.333	124	337.667	7995.67	829	608	1894	2065.33	403.333	1002.67	544.667	150	658.333	463.667	2340.33	986	2370	2408.33	291.333	546.667	2015.33	1665	1234.67	772	3494	512	995.333
511	9.68_469.3284	9.681	469.328	169	210.667	146.333	50	95.3333	155.667	69.6667	159.667	169	328	153.333	330.333	147.667	471.333	214.333	414.333	562.333	132	1762	342	127	174.333	240.333	228.667	125.667	423	634.333	487.333	6729.33	607	263.667	4091.33	302.333	155.667	170.333	614	251.333	146.333	412.333	568.667	111	252.667	207.5	501	337	1515.67
512	9.37_469.3328	9.373	469.333	195.333	324	266.333	241.333	408.333	253.333	136	332.333	219.667	644.333	170.333	994.333	299	663	227.667	735.667	676	307	2611.33	316.333	88.6667	359.667	354.667	190.333	394.333	663.667	2551.33	919.667	7062.67	2247	659.667	5947.67	2467	1294.67	344.333	1594.67	956	167	430.667	793.667	192	1061	1041	1001.67	2370	5786.33
513	10.14_469.3678	10.14	469.368	1346.67	589.667	2021	1072	3383.33	2129.33	1464	939	4395.33	1263.33	278.333	1854.33	956	972	1830.33	3266.67	936.667	1428.67	33244.3	3402.33	280	1020	2775	3689	3226.67	2296.67	2058	1589.33	17546.7	1941.33	4410.33	7517	1098.67	3041	2264.67	2958	549.667	1351.67	2394	5152.33	1185.67	7226.67	2680.5	3352.33	1986.67	3158.33
514	0.44_471.0752	0.444	471.075	21060	7918.67	17578	22780	6639	14238	19230	3415	8779.33	30029.3	12233.3	1742.67	18007	9433	2285.33	10205.7	17141.3	179.667	608	2473.67	17448.3	8976	18362.7	2262.33	6589.33	8570.67	5734	340.333	1532	16265.7	281.333	156	16706	753.667	6719.67	571.333	20817	16885.3	2297	5022.67	2318.33	429.333	4848.5	19726	6060.67	2246.33
515	5.60_471.2354	5.6	471.235	1405.67	211	241	101.667	161.333	243.667	202.333	82.6667	92.3333	122.667	141.667	169	295.667	2391	172	261.667	180.333	154	2649.33	212.667	1206	139	385.333	227.667	289.667	836	91.3333	759.667	2891.33	893	112	208.667	138.333	317	156	227	1585	72.6667	68.6667	114	454.667	869.333	153	3521.67	132.333	107.333
516	2.78_473.1813	2.782	473.181	711.333	93	90	18	11.3333	26	33.3333	34.3333	33	33	9.33333	27.3333	29	365	12.6667	52.6667	55.3333	38	630.333	33	2146.33	62.6667	246.333	28.3333	121	491.333	45.6667	52.6667	909.667	947.333	13.6667	31.3333	33.3333	17	69	18.3333	1142.67	27.3333	20.6667	22	702.333	345	60.5	4861.33	50.6667	63.6667
517	7.11_475.1920	7.109	475.192	61	73	96.3333	81.3333	48	120.333	48	51	29	23.6667	120.667	43.6667	108.333	46	45.3333	82	37.3333	86	57.6667	57.6667	38.6667	32.6667	92	64.3333	111.667	39.3333	58.6667	46.3333	41.6667	103.333	101.333	92.6667	73.3333	58	166.667	47.6667	40.6667	39.6667	55	76.6667	92.6667	90	30	15.3333	43	83.6667
518	0.45_477.0757	0.448	477.076	737.333	1520	2466.33	807.667	5990.33	1232.33	1752.33	901.667	2391.67	673.667	2876.67	1349.33	611.667	633.667	696.333	2232.67	952.333	741	411.333	2037.67	720	2076	1480.33	1302.33	233.667	666	5371.33	1727.67	2358.33	615.333	431.333	924	3144	1330	3954	3986	1168.67	4441.33	1295	5685.67	687.667	1468.33	5475	1586	3356.67	4242.33
519	2.42_477.1039	2.415	477.104	1625	3672.67	1556.67	511.667	178.667	1255.33	773.667	926	838.667	835.333	508.667	1794.67	3524.33	2987.33	420.333	2056.33	1513.33	2121.33	1968	1287.67	9927	1386.33	2893.67	622.333	899.333	553.333	1027.67	309.333	430.667	463.667	338.667	679.667	1595.67	1429.33	1659.33	737.333	3127.67	1044.33	207.667	273.667	1368	649.667	2087.5	9266	1445	2081
520	6.51_477.2088	6.51	477.209	51	81.3333	68	152	97.6667	146.667	127	100.333	102	54.3333	71.6667	366.667	81	39.3333	74	66	72.6667	62	101.667	62.6667	76	55	29	155.333	61.6667	19	48.3333	54	32	68.6667	38.6667	58.3333	130.667	170.667	108.333	77	68	102.667	61.6667	108.667	82.3333	198.667	70	57.3333	78	289.333
521	6.98_477.2654	6.976	477.265	1082	1130	1069.67	574	905.667	8282.33	856.667	743.667	6781.33	519	13894.3	854.667	813.333	128.333	107.333	640	412.667	1813	147	427.667	2599.67	406	841.667	3445	3411.67	596.667	623	304.333	214.667	1658.33	4447.33	305	998.667	4904	2971.33	4186	1038	694.667	437	3665.67	8185.67	1115	2801	2108	1887.67	1412.67
522	7.18_477.2661	7.184	477.266	3929.67	1115.67	5360	2591.33	4056	37688.7	4385	1737	17001.7	2769.33	53433	2865	1231.67	265.333	258	1574.67	1582.67	2635	986.667	1922	18165	2295	3385	8261.33	10356.3	1232.67	924.333	788.667	825.667	8208	22349	1699	1121	10808.7	13723	8466.33	1228.33	1936.67	1312.67	6575.67	24662.7	4634.67	5080.5	10305.7	14443.7	3679.33
523	3.59_479.2409	3.588	479.241	458	1029.67	157	1480.33	297	977.667	3181.67	451	698.333	130.333	786.667	2393	764	194	303.333	174.333	506.667	2193.67	466.667	767.667	145.667	842	255	540.333	890.667	47.3333	481	132.667	106.333	476.333	315.333	245.667	1382.33	4038.67	1037.33	6305.67	650	219.667	353	2293.33	1228.33	752.667	1267	614	1247.67	4351
524	6.20_479.2735	6.2	479.274	399.667	569.333	1235.33	296.333	399	1532.33	615.667	967.667	3199	332.667	6375	2711	912.667	303.667	348	1257.33	677.667	5348	137.333	597.667	2073.33	409	231	1775	1014.67	304.667	199.333	597.667	181.333	2240.67	2655.33	948.667	848	1758.33	1989	1048.33	416	385.667	311.333	2462.67	6786.33	471.333	743.5	471.333	2819.33	1201.33
525	7.30_479.2804	7.295	479.28	3732.67	1270.33	3622.67	1471.33	1022.33	10912.7	948	1073.67	17988.3	1800.67	6847	595.333	489.667	384.667	320.667	448.333	512.667	2384	126.667	348	5711.33	510.667	5803.67	3412.67	3669	938.667	676.667	326	490.667	1282.33	1270.33	510.333	387	3612.67	5084.33	9344.67	3298.33	1304.67	1720.33	1114.67	5919.67	1116	5305	6521	4555.33	2645
526	8.50_479.3190	8.504	479.319	1024.67	2647.67	2619.33	1131	902.667	9148.33	1588.33	3411.33	9802	1600.33	5405	1810.33	623	339	8519.67	4651	1447	11513.7	2065.33	618.333	2443	484.667	16888	765.667	1217.33	2641.33	1581.33	557.333	3579	862.333	698	1176	410	6050.67	5860.67	18752.3	5837.67	1139.67	3856	2635.33	8562.33	1276	2849	6226.33	3470	2763.33
527	7.17_481.2577	7.173	481.258	67.3333	64.6667	190.333	97	93.3333	323	90.3333	95.3333	157.333	76.6667	273.333	193.667	117	75	281.333	193.333	146	452	163.333	114.333	96.3333	80.3333	180.333	146	120	53	138.667	141.667	85.3333	125.333	82.3333	71.3333	145.667	290.667	84.3333	145.667	23.6667	88.3333	111	135.667	90	134	164	111.333	200.333	176.667
528	10.24_481.2625	10.242	481.263	21.3333	39	12.3333	10.6667	59.3333	13	5	12	45	38.6667	27	21	12	10.3333	19.6667	13	37.6667	38.6667	54	44	31	24.3333	15.6667	36	38	58.6667	13.3333	10.6667	28.6667	3865	42.6667	31.3333	4152.33	5091	6391.33	6493.33	6151.33	49	25.3333	7742.33	6578.67	6191.33	7104	7032.33	8230.67	7289.67
529	7.98_481.2923	7.976	481.292	1639	461.333	4054.33	527.333	853.333	686.333	332.333	670.333	2903.67	609.667	1804	806.333	407.333	249.667	812	585.667	431.667	4210.33	395	685	6296.67	389	6098.33	757.667	813.667	736	341.333	664.333	258	1532	434.333	357.333	136.333	1299.33	1519.33	2535	1374.33	749	941	1647.67	2090	521	2595.5	2018	936	718.667
530	2.40_483.0558	2.395	483.056	13	22	13.3333	7.33333	17.3333	12.6667	7	3.33333	9.33333	8	3	18.6667	7.33333	9	5.33333	3.33333	10.3333	6.33333	10.3333	0	18	4.66667	24	6.66667	7.33333	3.66667	15.6667	7	11.3333	16.6667	3	7.33333	20.3333	17.3333	16.3333	13.6667	10	3.66667	8.33333	2.66667	3	9.66667	17	10	12.6667	15
531	7.52_483.2749	7.522	483.275	2766.67	1112.33	2535	1421.67	992.667	2432.33	1213.33	2073.67	1345.67	1046.67	1220.67	933	923	1256.33	1616	2012.67	985	1635	300.333	1209.33	846	1182	1362.67	2308.33	1368	388.667	810.333	887.667	685.667	551.333	944.667	844.333	250	191	914	346.333	534.667	1131.67	780	494	613.667	738.667	446	917	392.333	291
532	10.10_485.2812	10.104	485.281	117.667	64.6667	55.3333	94	35	56.6667	27.3333	51.6667	84.6667	23420.3	97	43.3333	47.3333	14.3333	52	24.6667	65.3333	30	2591.33	80	46	21.6667	21	11.6667	2877.33	12555	14	1790	257.333	38.3333	43.6667	4112.67	38.6667	1707	29	67	644.333	44.6667	19.3333	45.3333	33.6667	39.6667	73.5	95.6667	62.6667	5009.33
533	10.20_485.2814	10.198	485.281	1335.67	95	74.6667	93.6667	44	238.333	90.3333	92.3333	139.667	78331	344	39.6667	220.667	86	257.667	106	55.3333	107.333	8872	130	64.6667	77	165	31.6667	24015.7	26463	78.6667	14806.7	1460.33	99	41.6667	6342.33	30.6667	27019.7	16	90.3333	11552	176.333	111.333	67.6667	47.3333	74	161	39	90.3333	47066.7
534	10.31_485.2821	10.305	485.282	11268.7	1033.33	1236	528	771.333	1736.67	389	1055.67	2402	1.21315e+06	1467.67	918.667	1369.67	902.667	5807.33	686	165.333	897.667	16590	3831	337.667	688	3296.67	1259	485343	39668.3	615	57377	1582.67	240	381.667	40639	438.667	387974	493.333	1230	57280	195	1168.67	532	270.667	1970	390.5	710	620.333	699188
535	10.24_485.2826	10.237	485.283	3210.67	78	95.3333	176.333	201.667	656.667	151.667	529.667	360.333	145283	537	408	928.333	85.6667	1365.67	136	55.3333	174	17522.3	550.667	223.667	97	968	198.667	51542.3	36961	175.667	36029.3	2077.33	193	232.667	15986.7	145.333	64569.7	177	342.667	33180	188.667	123.333	81.3333	130.667	105.667	256	170	284.333	98861
536	10.38_485.2834	10.379	485.283	28464.7	3263	1152.67	1767.33	1198.33	12615	1527.67	6893	4242	150296	2246.33	3990	4957	993.667	24345.3	1120.67	294.333	2895	9896.67	2787	1469.33	755	6809.33	3027.33	651285	36111.3	3399.33	561464	1273.67	1145	1547.67	40290.7	4175	836808	1211	3840.33	598020	1314.33	1854	735	1833	6270.33	2644.5	2642.33	2947.67	1.01693e+06
537	10.15_485.3307	10.146	485.331	101.667	28.6667	29	60.6667	41.3333	58.6667	24.6667	20.6667	66.3333	661.333	28.3333	17.3333	37	26	33.6667	39	21.3333	17.6667	366.333	57.6667	27.3333	22	43.6667	42.6667	706.667	396.667	6.33333	391.333	94.3333	33.3333	15.6667	277.667	21.3333	998.333	54.3333	41.3333	278.667	38	61.3333	18.3333	49.3333	34	45.5	29.6667	20.6667	1295.33
538	10.40_486.3246	10.403	486.325	954	233.333	323.667	135	133	433.333	227.333	199.333	146.333	2502.67	331	228	420.333	149.667	981.667	161.667	167.333	363.667	431.333	176.333	247	63.6667	894.667	168.667	1977.33	297	414	3734.33	112.333	250	314	359.333	227.333	5696.33	91.3333	289.667	3943.67	180.667	292	70.3333	73.3333	287.667	149.5	236.667	209	3116.33
539	10.10_487.2874	10.104	487.287	11	16.3333	19.3333	13	14	23.6667	8.66667	15.3333	6.33333	1680.67	39.3333	9	28	30.3333	15	4	26.6667	16.6667	177.667	20.6667	12	4.33333	14.6667	42.3333	289	165.667	21	109.667	39.6667	36.6667	23.3333	122.333	49	149	14.3333	28	84	27.3333	51	28.3333	7	22	25	29	20	260.333
540	6.52_489.2234	6.524	489.223	652.333	326.667	208	287.667	190	337.333	385.667	106.333	414	697.333	171.667	392.667	173.667	655.667	56.6667	703.667	499.667	319.333	1561.67	99.3333	55	155.667	630.333	114.333	249.333	1439.33	268	84.6667	410	4996.67	81.6667	2141	1359.67	3606	946	1170.67	2288	278	545.333	2082	1080.67	4672.67	5773.5	1798.33	4575	2139.33
541	2.46_491.0843	2.459	491.084	11	27.6667	24.3333	12.3333	3	39.3333	13	8.66667	32.6667	27.3333	22.3333	17.6667	8.33333	21	10.3333	41	27.3333	31	3.33333	18.3333	23	15.6667	45	13	22.6667	12.6667	35.3333	19.6667	17.3333	12.6667	13	15.3333	17.3333	20	33.6667	19.3333	11.3333	33	10.3333	17.6667	20	6.66667	34.5	7.33333	17.3333	15.3333
542	8.85_491.2964	8.847	491.296	81.3333	2313.67	126	134.667	2437	145.333	62.6667	134.333	3244.33	2736.67	3291.33	1765.67	2323.33	1969.67	1387.67	3642.67	2106.67	1352.33	4449.67	3734	2206.67	1766	4396.67	2645	2346.33	2212	2360.67	2285	2818.33	4452.67	2409	1536	3801	6593.67	6673.67	7316.67	2767	1044.67	3069	3976.33	4524	10040.3	7828.5	4838.33	7968.33	5877.33
543	3.97_493.2530	3.971	493.253	497.667	886.667	597	302	283.333	1724.33	994	1132	2669	271.333	11276	2768.33	1167	263.333	187.333	479.667	1104.67	5970	53.6667	1620.67	3431.33	939.667	224.667	1831.67	2248.33	494.333	316	563.667	124	1711.67	11902	337	1261.67	4636	2424.67	3184.33	649	594.667	445	3471.67	13286	214.667	1964.5	648	2147	1282.67
544	6.66_493.2567	6.659	493.257	761	997.667	832.333	2549	2452.33	20532	3746.33	581.667	1368.67	940	765.667	1154.67	283.333	117	300.333	426	434	1341.67	2350	113.667	202.667	208	1243.67	1129.33	1519.67	857.667	1382	388	449.333	2077	281	1048.67	682.667	9784.33	11447	2409	773.333	868.667	797.333	5415.33	5149.33	8773.67	3407.5	6086	4557	3405.33
545	6.88_493.2589	6.879	493.259	3463.67	1187	1469.67	2768.67	419.333	2340	1946.33	1489.33	2023.33	892.333	4430.67	3827.67	1449	269.667	1088	1703.67	1141.67	3336	1465.67	1282	1099.33	1070.67	1454.33	2533.67	2017.33	1366.67	1729.67	1933	663.333	4192.33	2488	3029.67	3028.33	5249.33	2946.67	3643.33	1519.33	623.333	1849	5915	5246	5383	2119	1754.33	3805.67	8640.67
546	5.68_495.2683	5.68	495.268	6090.67	4281	1950.33	9258.67	2066	5642	3262.33	3348	3970.67	692	6587.67	3939.33	3579.33	1037.67	1407	1579.33	1395.33	4566.67	1224.33	2297.33	463.333	2626.33	2212	2916.67	3132.33	1916.33	1156	1161.33	630	3247.67	644.333	1530	4396.67	12514.3	4544	18304	4390.33	1353.67	2042	34511.7	12052	6837	4711.5	1926	3672.67	9560.33
547	7.17_495.2684	7.166	495.268	194	271.667	222.667	373	308.667	1739.67	278	203	850.333	364	322.333	242.667	135	120.333	422	366	264.333	354.667	504.667	244	135.667	195	867.667	315	177	301	449.333	105	365	170.667	220.667	205.667	207	1797.33	2980.67	9525.33	2025.67	360.333	606	1746.67	1327.33	602	1134	1586.33	2288.67	1066.67
548	6.86_495.2751	6.857	495.275	7021	1820.33	2573.33	2549.33	2418.33	5615.67	1392.33	858.667	11018.7	2114.33	958	837	405	266.333	442	910.333	574.333	2366.33	1078.33	805.333	353.333	663.667	9038.33	2995	2892.67	630.667	1844	893.667	583.333	2423	629	619	821	5316	4019.67	3538.33	2076.33	1630.67	1860	1164.67	3585.67	4821.33	5931	4257.67	2762.67	9368.67
549	0.49_497.1106	0.489	497.111	492	50	2325.67	7972	992	306.333	2321.67	218.667	251.667	617.667	1047.67	116.667	753	324.667	303.333	1596	1303.67	3	37.3333	114.333	786.667	875.667	844.667	181.333	66.3333	272.667	755.333	102.333	188.667	1121.67	55.3333	20.6667	1880.33	130	1091	197	3557.67	6772.33	331.333	596	141.667	32	364	1147	331.333	136
550	7.55_497.2892	7.549	497.289	2685.33	548	4624.67	1877.33	514.667	1387.33	1221.67	1248.67	3160	483	710.667	897.667	470.667	435.667	569.333	1334	773.667	5124	524.333	964	412.333	475.333	5026.33	1179	1569.67	954.667	1203.33	1320	225	2152.33	346.333	416.667	329.333	1409.33	1504	2080	1912.67	735.667	1175.67	5486.67	2294.33	1357.33	2803	3897.67	1719	1148
551	8.45_497.3261	8.445	497.326	1333	955.333	1534.33	1002	5294.67	827	2963.33	4224	3001.67	2379.67	772.333	6745.67	2151.33	1025.33	4489.67	9547.67	2786.67	4469.33	8990.67	1030.67	233	481.333	1233.67	4575.67	5924	3259	6095.67	7219.67	22967	3475.33	5194.33	9259.33	2873.33	7232.33	5487	7720.33	1637.67	804.667	4004.67	7461.33	2343	6513.33	7629.5	3624.67	4950	17511
552	9.53_499.3947	9.526	499.395	47.3333	44	26.6667	27.3333	109.667	63.6667	26.3333	67.3333	50.6667	42.6667	83	30	53	76.3333	110.333	21	115.333	165	105.667	91.6667	38.3333	59.3333	89.3333	45.3333	58.6667	71	65	34	139	95.3333	96	87.3333	51.6667	87.3333	53.3333	53.3333	53.3333	107.333	115	39.3333	45	60.3333	53	97	27.3333	47.6667
553	0.45_503.1633	0.447	503.163	3517.33	9575	11775.3	18093.7	9439.33	9571.67	15313.7	5177.33	6441.33	10616	20966.7	2710.33	5591.67	9865.33	3993.33	5609.33	6764.33	841.667	1789.67	4864.33	4676	6424.67	6636	2043.33	4504.67	3136.67	4043.67	1942.67	2413	6359	1157	282	10203.3	2530.33	9630.67	2944	5725	10922	3936	5049.33	3169.33	1486.33	5829.5	4226.33	5332.67	10269.7
554	5.32_503.2043	5.319	503.204	198.333	182	98	108.667	116.333	187	154	133	92	560.667	98.6667	595.667	130	105.667	106.667	186.667	174	224.667	183.333	56.3333	65	137.667	236	223	154.333	106.667	216	144.333	79.6667	642.333	128.667	766.667	1721	1624.67	843.667	1889.33	136.667	171	453.667	1228.67	723	561	10972.5	557	1515.67	1502.33
555	8.27_503.3172	8.268	503.317	483.333	1919.33	852.667	511.667	782	10929	1235.67	1312	2495.67	1215	4267.67	544.667	543.333	208	1511	1134	696.333	7055.33	2363	505.667	796	269	5819.67	399	340	1308.33	1460.67	268.667	2139	377.667	792.667	333	179.667	2943	3511.67	5153.33	3084	550.333	1230.33	1135.67	7964	1081.67	373.5	3397.67	7348.67	1272.33
556	9.21_503.3874	9.212	503.387	177.333	93.3333	215.333	179	206.667	75	154.333	114.667	130.333	118.667	141	99.3333	115.333	50.3333	68.6667	168.333	126	217.667	244.333	363.333	130.667	140	115	84	93.3333	173.667	166	34.3333	181.667	249.333	111	122	347	167	160.667	145.333	446.333	108.333	171	472.667	154	217.667	240.5	186.667	130.667	176.333
557	5.21_505.2226	5.205	505.223	766	1246.33	788.667	1753.67	1806.33	4624.33	3965.33	1902.67	1391.67	1061	1605.67	3774.33	900.667	232.667	822.333	921.667	1095	2905.33	724	1035	732.333	766.667	700.333	2167	1262	620.333	1581.33	908.667	226	2234	3672	1042.33	2438.67	5356.67	4360	4471.33	822.333	854	2217.33	2803.33	2242	2044.67	12042	1786	4943.67	9453.67
558	5.45_505.2234	5.448	505.223	3272	3646.67	2295	7871	3524.33	11776	12389	7421.33	4246.33	3782	5266.33	8644.67	2100.33	941.667	1677	2813.67	2999.33	4055.33	1849.33	3064.67	2348	3432	2809.33	5763.67	3907.67	2040	5614	3280	1075	7680.67	13327.7	3706.33	7017	14221.3	18025.3	12898.7	2539.33	2280.67	5622.67	13366.3	8929.67	11634.7	26280	4365	15080.7	29603.3
559	7.34_505.3011	7.335	505.301	2087.67	2995.67	1146.33	1175.67	1758.67	3857	821	717.333	1962.67	1221.33	2480	593.667	4619	1748.67	1794	1734.67	1110.33	1915.33	1050.67	693.667	804.667	775.333	2530.67	1577.33	1575.33	3141.33	2339.67	1463.33	654	615.667	1624.67	478	671	2120.67	519.667	1090.67	2503.67	1154.67	1188.33	1075.67	657.333	843	1902	1450.67	1584	4879
560	7.24_505.3016	7.244	505.302	4093	10845.3	5792	3635	9917.67	13847.7	4042	9070.67	13078.7	5881	11692.7	9685	23451.7	6853.67	12312.7	8237	9718.67	8337.67	2205	3126.67	6101	3789.33	18210	6437.67	8644.67	11601.7	11958.7	6061.33	2142.67	2409	9005.67	1703	8477.33	5893.33	4763	6732	13637.3	4367.67	6879.67	3892	5080.33	3746.67	4072	3353.67	5895.67	12724.7
561	6.43_507.2686	6.431	507.269	260	762.667	421.333	1527.67	432.333	947.667	1709	776.333	1077.67	235.333	705	6662.33	705.667	159.333	1283	715.667	1038.67	7610.33	913.333	367.333	104.667	511	429	673	880.333	216.333	403.667	723.667	1284.33	1502	383.333	566.667	2135.67	3713.67	549.333	3660.67	997.667	213.333	239	3799.33	1076	1138.33	543.5	645.333	2098	5564.33
562	2.27_509.2231	2.274	509.223	73.6667	100.333	55.6667	54.6667	7.33333	29.3333	76.3333	35.3333	85	47	77	61.6667	71.3333	108	90	43.3333	36.3333	18.3333	46	47.6667	71.3333	50.6667	123.667	46.6667	90.3333	144.667	75.3333	41.6667	22	677.333	54.6667	35.3333	85	88.6667	126	152.667	95	32.3333	82.6667	33.6667	37.3333	27	104.5	209	71	66.6667
563	4.96_509.2474	4.955	509.247	326.333	445.667	1670.33	726	411	3988	804.667	2072.67	2271.67	345.333	4187.67	1641	426	119	256.667	720	847.667	1969.67	144.333	519.667	1167.67	225.333	491.333	1914.67	1197.33	468.667	367	963.333	125	2361	9444.67	328.333	622.333	1660.33	2967.33	1616.33	292	496.333	340	768.333	2235	222.667	3941.5	955.667	2836.67	1842
564	3.75_509.2504	3.75	509.25	682.333	1632.67	466	1402.67	414	1294.33	1621	1051	1050.67	208.333	555	1008	772	457.333	526.333	434.333	846	2928.67	374.667	262.667	187.667	371	382	1214.33	1222	378	863.333	204	174	1252.67	338.333	419	1400.67	4903	1232.67	3901	1793.33	351.667	952.667	3751.67	3920.67	500	4621	697.667	568.667	2024
565	3.52_509.254	3.519	509.254	8743.67	20946.3	9499.33	22485.7	10884	29862	30862.3	16975.3	16791	3713.33	13546.7	15723.3	14236.3	4258	6544.67	4329.33	8107	33260.7	5831	10321.3	948.333	10067.7	8143.67	16072	16400	3841	5656	2686.33	790	16098.3	1282	5880.33	28609.7	61577.7	29556.3	73116	28030.7	7069	15512	74845	59624	8534.67	53392	10816.7	13131.3	42932.3
566	2.48_509.2546	2.481	509.255	24.6667	12.3333	12	17	0	17.3333	27.6667	7.33333	7.66667	11.6667	15.3333	13.6667	16.6667	13.3333	5.66667	20.6667	16.3333	12	17.3333	3.33333	29.6667	10.3333	25	0.333333	13	7	12.3333	13	13.3333	26.6667	6.66667	11	12.3333	23.6667	6.66667	25	9	18	5.66667	0	10.6667	6	8	14	10	24
567	10.01_511.278	10.011	511.278	61	117.333	88.6667	41.6667	101.333	51.6667	57	38.6667	51.3333	53	51.3333	48.3333	83	209	65.6667	50.3333	76.6667	83.6667	75	42	112.333	85	100	41	67.6667	123.333	48	54.6667	87	3369.67	82	90	2700.33	3530	2826.33	3856.33	3598.33	94.3333	53.3333	4003.67	2773	2951	4535	4390	6371.33	5936.33
568	5.80_517.3294	5.797	517.329	306.333	1679.33	842.333	281	458.667	4099.33	885.667	222	3377.33	246.333	1168	838	120	315	739.667	3276	594.333	657.333	633	242.667	164.333	134	2712.67	236	305.333	237.333	466.333	133.667	430.333	338	91.3333	491.667	241.667	2685	740.333	4933.67	5793.33	101.667	632	613.667	561.667	385	184	1111.67	1001	480.333
569	7.13_519.2088	7.13	519.209	29	48.6667	52.6667	37.3333	81.6667	45.6667	53.3333	38.3333	105.333	40.3333	91.6667	116.333	62.6667	20.3333	47.6667	36	47.6667	63.6667	43.6667	67.3333	31.3333	15	34.3333	51	49.6667	46.3333	48.3333	17	16.3333	47.6667	49.6667	58	26.6667	56.6667	126.667	56.6667	12.6667	24	20.3333	43.3333	85.3333	51	178.5	44.3333	63	124.667
570	7.00_519.3128	7.002	519.313	269	2030	930.667	404.667	750.333	3733.33	927.333	1210.33	2272	713.667	3970	993.333	577.333	365	1384.67	827.333	627	2642.33	1165.67	457.333	453	197	3411.67	492.667	319.333	884	791	155.333	851	189	488	590.667	288	1826.67	4413.67	5917.67	2629.33	485.667	1346.67	1167.33	3676.33	1555.33	968.5	3191.33	2313.67	1083
571	0.44_521.168	0.441	521.168	992.333	536.333	1450	1070.67	720.667	462.667	991.667	341	1161.33	1406	855.333	161.667	469	537	361.333	381.333	1042.67	21	51.6667	236.667	763	395	857	466	314.667	733.333	443	36	160.333	1137.67	35.6667	34.3333	1832.67	281.333	962.667	272.667	4316	4543.67	412	1913.33	305.333	57.6667	596.5	1443.67	837.667	351
572	7.40_521.2847	7.404	521.285	165.667	395	371.667	277.333	639	1542.67	492	517.667	655.667	203	974	11053.7	287.333	68.3333	138.667	1353.33	259.333	709.333	338.333	336	478.667	396.333	433.333	793	887.333	265	1186	934.667	293.667	3242.67	1541	3167.67	744.333	2238.33	1777	2851	347.667	392.667	170.667	2213	3215	261	3671	1155.33	2489.67	3861.67
573	7.00_521.2947	6.995	521.295	266	271	757.667	297.667	266.333	611.667	494.667	1663.67	957.667	230	3660.67	2541	1149	425.333	490.667	1241.33	378	7570	204.333	268	763.667	114.333	288.333	1201.33	1038.67	580.333	559.333	1151.33	282.667	2455.67	4317.67	721.333	552.667	3027	748.667	1116.67	682	314	330.667	1478	4253.67	533.333	942.5	425.333	1195.33	2382.67
574	0.45_523.0881	0.45	523.088	480.333	1226.33	2217	1592.33	5330.33	1017.33	1750.33	626.333	1551.67	345.667	3422.33	561.667	494.333	483.333	551.667	2899.33	745.333	139	164	820.333	480.333	1898.33	2214	537.333	112.667	884	3750	429.667	1013.33	1061	223.667	345.667	4414.33	1013.33	4592	4327	2547	3139.33	1042.67	7105	248	850.667	4409.5	1545	3363	2872
575	2.95_523.1539	2.951	523.154	189.333	53.3333	52.3333	36	27	28.3333	64.6667	34.3333	17	20.6667	31	32.3333	56.3333	155.333	31	37	50	29.6667	353.667	38	1733.33	90	37.3333	35.3333	83.3333	297.333	22.3333	109.333	817	712.667	59	21	38	23.6667	51	79.3333	999	28	20	26	766.333	93.6667	29.5	2381.33	36.6667	44
576	3.19_525.1644	3.194	525.164	169.333	205.333	1072	697	985.333	1117	416.667	691	1008	1198	1018	198.333	170	21	350	227.667	379	314.667	83.6667	806.667	333.667	571.667	1552	1027	596	297.667	301.333	126	51	1341.67	1229	101.333	2976	3005	3273	3054.33	183.333	387.333	772	2405	2439.67	993.667	3137.5	1942	1147.67	2146
577	7.87_529.2793	7.869	529.279	1986.33	1589.67	2165.33	1495	957.333	1351	1505.33	1201.33	1680	1050.33	1960.33	1274.33	1482.33	1286.33	1952.67	1509.67	823	1243	1763.67	1290	1472.67	1038.33	2325	1275	2568.67	1325.67	1315.67	1040.67	1035.67	8506	1237	1598	6239.67	10678.7	10827	5749.33	10469.3	755.667	1221.67	14394.3	8837.33	15065.3	6111	10003.7	12112.3	7523.67
578	9.94_531.4272	9.943	531.427	124.333	56	45	80	36	92.6667	55.6667	60.6667	50	27.6667	57.6667	66.6667	43	52	43.6667	17	40.6667	34	90.3333	87	32.6667	34	71.6667	34.6667	34	72	54.6667	11.6667	156.333	53	49	26.3333	41.6667	50.6667	60.3333	93.3333	67.6667	54.3333	36.6667	84	97.6667	163.333	134.5	210.333	93	163
579	7.60_533.231	7.601	533.231	50	38.6667	66.3333	19	57	127.333	58	56.3333	107.667	39.3333	13.3333	118	77	48.6667	84.6667	143.333	32.6667	131	44.6667	110.667	41.3333	56.6667	21.6667	74.6667	40	38.6667	56.3333	70.3333	32.6667	123.333	49.6667	49	42	47.6667	61	83	52.3333	49	104.667	63.6667	66	26.6667	48	61.3333	44	69.6667
580	5.86_535.2657	5.863	535.266	764.333	1939	556	968.333	1218	2122.67	1593.33	809	2137	621.333	793.667	5368.33	1126	156.333	452.333	2785.33	1074.33	4691.33	674.333	161.333	196.667	126	806	3585	3860.33	1804.33	2059.67	1086	1494.67	3875.67	307.333	4228.33	980	2855.67	1904.67	4047.33	5016.33	642	740.333	5331.33	2470	590.667	2852.5	1086	1746.67	11730.3
581	5.58_535.2697	5.579	535.27	1629.33	4344.33	672.667	1083	1859.33	2989	2291.33	1074.67	3399.33	321.333	1369	8211.67	2299	572.667	619.333	3033.67	1619.67	7186	916	223.667	321.333	105	750.667	3100.67	4364	1141	2813.33	1091.33	1680.67	5670	431.333	4018.67	3508.33	6729.33	1371.67	5322	6637.67	594	1182.67	6701.33	2832	1420.67	3434.5	1175.67	785.333	14842.7
582	5.67_535.2697	5.669	535.27	391.333	1607	991.667	299.333	1048.33	1811	1794.67	514.667	1075.33	490	743.333	4573	1046.67	333.333	641.333	1624	994	5351.67	474	193.333	651.667	96.6667	544.667	2444.33	3791.67	1090.33	2056.67	876	609.333	3514.67	342	1513	1353.67	2676	1074.67	2409.67	3595	311.333	841	3846	1847.67	1353.33	2221	606	1044.33	6430.33
583	4.95_535.2706	4.951	535.271	182.333	294.667	437.667	176	232	231.667	651.333	1121.33	885	147	3607.33	2897.67	483	329.333	360.333	1070	920	12238.3	82.6667	292.667	1468.33	100.333	176.667	2299.67	1214.33	923.333	313.667	690.333	166.667	1004.67	6074.67	458.667	335	1583	1518	1241.67	378.667	178	150.667	1031	5540.33	123	1398	216	625	1661.33
584	5.87_535.2818	5.868	535.282	739.333	947.333	1502.33	534.333	1248.67	897.667	670.333	510.667	1588.33	179.333	645.667	2371.67	646	514.333	522.667	687	346.667	1197.67	377	87.6667	239.333	193	330.667	1346	1669	975	1686.67	540	736	2645.67	534	1093.67	1503.67	1820.67	711.667	1685.67	1555	597.333	1011.33	2226.33	940	1111	1607	710	751	1625
585	7.29_535.301	7.294	535.301	676.667	1440.67	624.667	1548	690	491.667	4403.67	488.667	441.667	230.333	710.333	4860.33	690.667	196.667	1217.33	546.333	1099	9696.33	3331	1108.67	189.333	545.667	435	1400	1209.33	201.333	880	631.333	706	763	493.667	671	2593.33	7449	1317.33	5428.33	786	273.333	362.667	3521.67	1489.67	2035.33	2400	826.667	1714	8823.67
586	7.11_535.3096	7.109	535.31	472.333	1613.33	813.333	1776.67	561	908	1736	752.667	897.333	268	824.333	4579.33	1276.33	252.333	958.333	799.333	1144	9323	3590	560.667	154.667	342.667	532	905.333	1161.67	305.333	948.667	659	729.667	1389.33	620.333	904.667	2505.33	5812.67	1210.33	3684.67	1146.67	270.333	690.333	2921	1002.67	1035.33	2181	642.333	957.667	7593.67
587	7.53_537.1918	7.529	537.192	21	25	38.3333	51	40.6667	49.3333	55.3333	60	29.6667	15.6667	42.6667	53.3333	20	19.6667	45.3333	37	40	82.3333	19	30.6667	21.6667	28.6667	15.3333	93	15.3333	13	51	42.3333	21.3333	23	66	32.3333	38	17.3333	47.3333	63	34.6667	31.6667	30.3333	68.6667	29.6667	58	44	43.3333	51.3333	67.3333
588	6.36_537.2761	6.362	537.276	5144.33	9161.33	4576	6707	3811	4251.67	9891.67	7245.33	8354	1156.67	6133	32997	7242.33	4508	11920.7	12662.7	5602.67	45308.3	9184.33	3069.33	989.667	1366	2930.33	14787.3	12560.7	8452.67	5343	9127	3669.33	13941	844.667	10339	26986	29302.3	5892.33	19634.7	13877.7	3578.67	4438.33	32343.3	21900.7	9116	10632.5	2209	5064	40643
589	6.55_537.2819	6.548	537.282	2418	6739.67	4408.33	6103	3452.67	3426.33	6907	4117.67	3752.67	494	4914	24049.7	6745	2381	6635.67	7202.33	5443.67	38383.7	5715.67	2736.67	615	935	3699	12237.7	11763	6369.33	5812	7319.33	5195.33	8435.67	629	10226.3	27605.3	23840.7	5051	29416.7	8918.67	1980.33	4148	35570.3	17875.3	7144.33	14694.5	2358	4906.67	37075.7
590	0.47_539.1357	0.465	539.136	4971.67	7408	6415.33	9912.33	2352.67	9362.67	10600.3	3761.33	2501.67	17075.3	12931	687.667	6930.33	7431	2209.33	2323	7822.67	257.333	308.333	1021.67	3554.67	2128	6707	1487.67	5219.33	2299	1262.67	64.6667	357	5603.33	51	9.33333	4842	512.333	4848.67	618.333	3358.67	1860	933.333	2335.67	3583.33	893	2130.5	7195	2943	2001.67
591	6.86_540.3299	6.859	540.33	9928.33	10318.7	9085.67	7830.33	3361.67	5566.67	4826.33	5093.67	6795.67	6726.33	4319	6939.67	5453.33	5765.67	3799.33	8589	8085	10716.3	3650	7145	12241.7	4106.67	5629.33	9058	6447.33	6698.67	3938.33	3758.67	5201	4612.67	1786.67	3384.33	2657.33	12881.7	4544	6674.33	11760.3	6140	3603.33	10048	9256	7433.33	2824.5	8128.33	9083.67	6127.33
592	0.47_541.1317	0.47	541.132	1691.33	1578	1916.67	2568.67	881	3108.67	2859	924.667	865.333	5217.67	3033.33	425.333	1968.67	1692.67	535	1144.67	1929	48.6667	120.667	450	1492	373	1740	328.667	1720.67	802.667	656.333	85.3333	76.6667	1610.33	60	9.33333	1222.67	282.667	875.333	133.333	1163.33	293	301	694.333	624	161	588.5	2377	571	1148.67
593	0.43_548.7674	0.434	548.767	200.333	26.3333	8.66667	7.66667	6.33333	28	5.33333	11.3333	9.66667	211.333	8.33333	2.66667	169.667	55.6667	27.6667	13	107	11	7.33333	13.3333	135.667	16.6667	33	6.66667	355.333	57.3333	10	0	21	142.333	13.3333	15.3333	14	4.33333	13	6.66667	24.3333	7.33333	4	4.66667	31.3333	9.66667	8.5	54	8	4
594	0.45_549.1618	0.448	549.162	1156.33	1852.33	3784	4665.33	2470.33	1855	5379.33	919.333	1251.67	2480.67	4825.33	613.667	1288.67	2072.33	1012.33	1841.33	1252.33	159.333	353.333	1010	1006	1532.67	1410.67	435.333	1052	1051.67	580	165.667	449.667	2572.33	270.667	38.6667	4283	803.333	4790.33	882.333	3104	3971	1272	1973.33	1721	834.333	3135	2290.33	1802.67	2981
595	8.42_549.3381	8.417	549.338	2164.33	4368	2942.33	816.333	3116.33	1855.33	1220.33	724.667	3602.33	1010.33	1451.33	1164.33	896.333	1058.33	526.333	4524.67	1746	1307	6795.33	705.333	445.333	438.333	1665.67	2690.33	1157	2550	4948	1519.33	7160	4083.67	948	4029.67	5824	8597.67	7727.33	11377.3	8518.67	2410	2912	16229.7	2615.67	17014.7	3900	14340.7	5925.67	21369.3
596	8.35_549.3450	8.349	549.345	2014.33	1991.33	1434	744.667	2076	1478.33	785	1292.67	3607	806	1030.67	1244.67	675.667	824.667	431.333	1134.33	1109.67	1095.33	3586.67	765	228.667	449.667	1223.33	1101	1350	1861.33	2875.67	864.667	3257.33	4459	1017.33	5139.67	5435	3920	2981.67	8707.33	4280.33	1928	972	7637.67	2140	7271.67	3230	3964	4478	18030
597	4.43_551.2645	4.434	551.265	1760.67	9471	1844.67	4294	4936.67	3452	21604.7	14315	3791.33	2267.67	2425	52748.3	8112	3599.67	16370.7	20489	11443.7	79737.3	5681.67	1367.33	828.667	411.667	3960.33	14872	15378.7	11673	10909	10971	1996.67	21895.7	1179.67	16307	38909.7	31632.3	13721.3	32499	15654.3	2498	8282.33	31176	18187	2654.33	31760.5	2357	5315.33	68940
598	7.15_551.2945	7.148	551.294	1163	149.333	328.667	224.667	302	185.333	253.667	401	156.667	244.333	209.333	710.333	395.333	1007.67	213.333	354	370.667	305.333	1752	321.667	3224.33	514	950.333	423.667	936	922.333	384	2495.33	4211	2826	114	2515	1161.67	385.333	647.333	1255.33	3600.67	233	152.667	296.667	2430.33	3903	324	2282.33	443.333	414
599	10.1_553.2678	10.096	553.268	26.6667	19	32.3333	29.6667	37.6667	19.3333	17.6667	21	22.6667	160.333	51	13.6667	28	24.3333	32.3333	4.66667	20.3333	28.6667	78.6667	15	21	16	31	23.3333	25.6667	46	20.3333	40.3333	10.6667	36.6667	56.3333	63	28	48.3333	25.3333	45	40.3333	15.3333	11	39.6667	22	20.6667	19.5	47	42.6667	65.3333
600	0.44_555.0363	0.441	555.036	2732.33	516.667	323	782	184	476.667	702	185.333	583.333	2302.67	779.667	112	1393	1141.33	246.333	374	1873	30.6667	113.333	111.333	1970.33	375	1908.33	83.6667	808	1010.67	273.333	22	189.667	2497.33	16.6667	10	1027.67	30.3333	573.333	67	2229	811.333	156.667	81	472.667	72.3333	203	2813.33	221	23.6667
601	3.37_555.0933	3.366	555.093	9	52.3333	31.3333	89.6667	46.6667	36.6667	18.3333	13	32.6667	30.3333	26.3333	22.3333	24.3333	104.667	41.6667	90.3333	42.3333	73	29	49.3333	39	13	30.3333	71.6667	32.6667	122.333	72.6667	32	45.6667	30.3333	33	65	27	37.3333	171.333	29.6667	29.3333	44.3333	39.3333	67.3333	18.3333	20.3333	36	61.3333	71.6667	48
602	7.07_555.3331	7.069	555.333	86.3333	201.667	106	51	186.667	412	167.667	230.667	155	153	218.667	195.333	107.333	64	137	152	133	170	82.6667	209	131.333	50.6667	131.667	143.667	125	127	158.333	129	53.6667	9760.33	232	120.333	11693.7	8542.33	12375	15374.7	9771.67	53.3333	110.333	14563.3	6534	11832	15210.5	14335	19470.3	14027.3
603	8.92_557.2879	8.917	557.288	13557.3	2573.33	963	568	168	560	109.333	111.667	207.667	458	338.667	297.667	960.333	4892	122.333	728.667	202.667	216.667	67484.3	182.667	23604	217	4240	1628.33	7832	24956.7	511.333	868	119722	15470.7	236	9368.67	1004	731.333	1018.33	3829.67	71593.3	374	284.333	221.333	6271.33	67549.7	440	52239	1499	1428.33
604	9.42_559.3057	9.423	559.306	11804	1031.33	665.333	578.667	75.3333	108.333	41.6667	105.667	116.667	222.333	288.667	175.333	675	2116.33	96	467.667	307.667	230	81006.3	325	9639.33	748.333	5072	944.667	5314.67	23872.7	312.333	1717	90238.7	6394.67	274.667	7081.33	888.667	504	593.667	4316	27538	249	197.667	136.333	5997.67	46956.3	88	31540	626	486.667
605	6.54_559.3094	6.538	559.309	2805.67	1929	2701	1401.67	1461	2113.33	1950	3463.67	2353.33	1857.33	2373.33	3927	1012.67	1441.67	1012	1870.67	2685.67	2492	2600.67	2784.67	1787	2895.33	1873.67	1758	2098.33	2423.33	2574	1408.33	3414.67	3199.33	1578.33	3215.67	2193	5247.33	6464.33	3412.67	5285.33	1333	633	1366.67	7430.33	3812.33	3224	3089.33	5991.33	1872.67
606	7.03_561.3253	7.03	561.325	1548.67	1398.33	1209.33	469	1329.67	1862.67	875	1285.33	1738	1643.67	1513.67	1502.33	751	914	412	1481.33	789.667	1562.67	1836	1450	858	715.333	2404.67	937.333	1318.67	1755.67	2366.67	765	1136.67	960.333	828.333	1294.67	1687.67	2936.67	3182.33	4069	3330.67	1113	614.333	1788	2778	1179	4553	1847.33	1632.67	1308.67
607	6.51_564.328	6.507	564.328	13522	22664.7	9800.67	8344.67	10042.3	12319.7	5803.67	7536	8637	6799.67	8319	15707.7	8960	7129	9665	7923.67	7571.33	12543	1883.33	8588	13225	8268.33	14568	12971.3	9656.33	11904.3	4319.67	3025	2551.33	3582	4947.67	5130	5736.33	19306.3	4823.67	7923.33	16643.3	5778.67	6495.33	18468.7	9986	9671.33	6404	8162.67	7124.67	12302
608	6.62_564.4121	6.617	564.412	8.66667	23.3333	24	11.3333	26.6667	36.3333	37	28.3333	56.6667	9	41	24.6667	105.667	29	12.3333	36.3333	5.66667	35.6667	32	6.66667	16.3333	9.33333	57.3333	21.3333	16.6667	12.6667	18.3333	25.3333	19	7.33333	15.3333	17.6667	31	54	30	21	14	29.6667	14	60	20.6667	22	17.5	21	15.6667	36.6667
609	7.24_565.3092	7.243	565.309	2416.33	14231.7	7308	8671.67	4719.67	8723.33	13459	5436	8553	1626	5630.33	20930	6090.33	1653	8330.67	7186	2048	44977.3	11200.7	3239	455	1615.67	7631.67	11535	11302	6199.67	6691.33	7545.67	4736.67	11702	1644	6898	15185	38753.3	5189	29998.7	10877.3	2605	4408.33	20188.7	15820.7	9453	33964.5	2285.67	3803	25863.7
610	7.04_565.318	7.043	565.318	4707	20985.7	11915	10098	7543	12090.3	20073.3	12045.3	9804.67	1740.33	7445.33	24304	12273	2172.33	12176	9945.33	8573.33	70101.7	17579.3	5306.33	593.667	1605.33	9172.33	17776.7	18004.3	11120.7	9452.67	11408.7	6093.33	12566	2604.67	10221.7	22765.3	47749.7	9960.33	25739.7	14388.3	3768	5318.33	34882.3	21982.7	14506	31546	4284	7025	38159.7
611	7.13_565.3181	7.126	565.318	1460.67	5839.67	3944	2941.33	3403	5488	6739	5007	2581.33	1365.33	3317.33	8791.33	4500.33	317.333	3376.33	2870	1902	17192.7	4698	1835	332.333	690.667	3028.33	5612.67	3946.67	2847.67	2707	2629.33	1115.33	6968.67	596.667	2805.67	9260.67	17923.7	3957.67	21716.3	5763.33	1535.33	1537	19177.3	7037.33	3349.33	18570	1996	2269.33	13456.7
612	7.06_566.3432	7.063	566.343	8644.33	10557.7	6977.33	9736	8306	15427	5592.33	7934	6406.33	4456	4716.67	8984.33	9365.33	6588.33	7717	7979.67	10341	3725.33	892.667	10785.7	5009	6832	6486.67	3906	3918.33	7434.67	8541	2916.67	9174	6918	6524.67	5174.67	6885.33	10936.3	7523.33	5266	9263.67	6207.67	5262.33	7354.67	7708.67	12919	9543.5	7550.33	11225	11503
613	6.83_571.2889	6.831	571.289	4676	184	1531	2088.67	215.333	2418.33	85.6667	648.667	671.667	459.667	2467	227	535.333	1618.67	238.333	3695.33	4535	180.333	1921.67	440	4800.33	2457	187.333	792.667	1058.67	3578.67	1854.33	739.667	1945.33	1049.33	589.333	1446.33	1166.67	512	236.667	257	267.333	1774	591.333	203.667	276.667	364.667	443.5	282	329.333	304
614	6.90_571.289	6.902	571.289	4913.67	4049.67	6083.67	5576	2319.67	5339.67	2928	2179.33	2313	3764.33	4802.67	5285.67	4363.33	2905	2039.33	5047.67	8139.33	5530.33	208.333	3455.67	12142.7	2555	2644	3234.33	5643.33	758.333	2170.33	1653.67	227.333	3692.67	1079.33	128	1843.33	2655.33	3064	8523.67	3558.33	3153	1270	2330.67	5335	5603.67	3216.5	5850	4505.67	3970
615	3.52_577.2418	3.522	577.242	864	804.333	555.333	1582.67	396	1898.67	1796.33	847	929.333	383.667	902.667	1645	1387.33	212.667	417	416.333	445.667	1780	512	399.333	66.6667	724	225	1560.33	874.667	735	448.333	337.333	84	1182	220	581.333	2696.67	5373.33	2362.33	7578.33	2855.67	478.333	856	7501.33	5852	931.667	6269	818.333	1535.67	3905.33
616	6.17_577.2656	6.167	577.266	229.333	318.333	334.667	344.667	204	378.333	263.667	222	451	273	181	553.333	227.667	182.333	72	209.667	194	464.667	85.6667	293	131	144.667	230	242.333	217.667	232.667	178	263.667	130.667	92	271	117.667	560	375.333	404	238.667	234.667	76.3333	288.667	208.667	441	367.667	499.5	352	353	629
617	7.65_577.3113	7.645	577.311	4983.67	802	555	377	289.333	355.333	139.667	268.333	272.667	213.667	515	310.667	898.667	831.333	291	243	300.667	430.333	9505.67	292	5179.67	281.667	1602.33	1483	1890.33	4568.33	289.333	1433.67	12044.3	4804.33	502	2894.67	557.667	1018	682	1897.67	12424.7	231.333	426.333	589	2569	16466.3	348.5	9345.67	371.333	452.667
618	7.13_577.3149	7.132	577.315	8485	1837.67	494.333	658	396	544.333	253	472.667	425.333	148.667	376.333	571	1003.33	2118.67	310	671.333	510.667	645.333	20503.3	652	9819	794	2161	2111	4609	8307.33	978.333	1945.33	25307.7	7581	256.667	5616	1925.67	2050.33	855.667	4804	24612	406.667	277.333	691	3224	30349	285.5	17478.7	986	991
619	7.75_577.3167	7.753	577.317	5747	792.667	1128.33	416.333	188.333	193	287.333	337.333	270.333	363	432	480.667	749	970	339	489	494	548.667	8976.33	399.667	7547.67	423.667	1550.67	1406.67	2904.33	4853.33	414	930.333	11785.7	4210.33	199.667	2328.33	876.333	725.333	576.667	1791.67	14559.7	301.667	136.667	276.333	3295	18763.3	840.5	10470.3	801	799
620	7.97_577.426	7.972	577.426	738.333	698.667	1019	2589.33	1547	1911	826.667	901	927.333	1217.33	1841.33	1131.33	1959.33	371.333	526.667	1564.67	854.667	2222.33	2576.67	492.333	344.333	455	1873.67	904	465.667	993.333	732.333	279	2692.67	757	864	890.333	1235.33	2503	1124.33	898.333	1436	1267.33	669.333	2330.33	832.333	6575	2093.5	2252	4341	4064
621	8.34_579.2379	8.342	579.238	40	56	30.6667	23.3333	97	85.3333	34.3333	19.6667	65.6667	33.3333	108	41.3333	43	16.6667	52.6667	87.3333	82.6667	69	94	53.3333	93	58.3333	47.6667	38.3333	28.3333	51.6667	67.3333	24.3333	39.3333	63.6667	63.3333	34.6667	53.3333	61	55	96	77.3333	34.6667	74.3333	32.6667	69.3333	23.6667	88.5	39.3333	53	56
622	8.44_579.2406	8.442	579.241	20.3333	109	96.6667	36.6667	31.3333	50	44.3333	63.3333	60	44.3333	36.3333	77.6667	23.3333	27.3333	36	44	72	47.3333	22.6667	24.3333	34	20	9	71.6667	43.3333	44	28	41	46.3333	88.6667	62.6667	67.3333	33	82.3333	57.6667	37.3333	68.6667	30.6667	49	70	25	55	50.5	8	42	71.6667
623	7.59_579.3272	7.585	579.327	14943.3	3343.67	4308.33	1616	1440.33	1002.33	1266	1318.67	1493	796.667	1444	1294.67	2787.33	7451.67	1285.67	1775	2323.33	1533.67	51137	3656.33	19650	3988.67	10383.3	5436.67	9357	37240.3	2816	32529	44190.3	29725.3	1440.33	30188	6222.33	6276.67	1832	15028	48209	1582.67	825.333	2132.67	23042.3	64425	1656.5	32028.7	3202.33	3993.33
624	8.29_579.3306	8.286	579.331	11405.7	1212.33	1960.67	2295.33	759.333	715.667	300.333	826.333	471.667	345.667	981	578.667	1967.33	2600	511.667	885.667	813.667	887.333	30005.7	1540	16779.7	3912	5959.67	2434	5671.67	20292.3	1139.67	18310.7	25136.3	15280.7	693	15298	2550	1594.67	1041	6652.33	25399	628.333	505	249.667	11863.3	34523	606.5	17881.3	1724	1376.33
625	8.13_579.3333	8.134	579.333	17655	1482.33	1653.33	1614	645.333	464.667	554.667	776.333	649.667	483.333	779.333	621.333	1796.67	5309.33	660.667	1460.33	1500.67	962	52152	2836.33	21215	4882	9032	3751.33	5340	32388.3	458.333	24111	42704.7	18800	496.333	20995	3409.67	3116	1691.67	9499	33156.3	707.333	1162.33	1188	16504	50212	1030.5	24740.7	2355.33	2342.67
626	8.49_581.4514	8.492	581.451	1453.67	3350.67	3513.33	2439	2713.33	3967.67	1232.67	2793.67	3040.33	1653.33	1918.33	3117.67	3906.33	1931.67	2682.67	4595.33	2730	5981	5451.67	2598.33	2055.67	947	6864.33	2640.33	3015.33	2923.33	1678	2234.33	2713.67	2109.67	2597	1302.33	2154.33	2951.67	3240	4137.33	3014	1627.67	988.333	3995.33	2790	7201.33	3181	3356.67	6616	4215.33
627	9.09_585.4846	9.086	585.485	4441.67	2739	4976.33	6579.33	3355	6607.33	3385.33	4574	6407.67	4059.33	4332.67	4101.67	6758.33	2363.67	5305.33	6354	4556	4992	9688	5301.33	2265	1773	8043.67	3961.33	3511.33	5458	2944.33	4942.67	7753	3112.67	4255	4118.33	4674	4341.67	4291	2208	3971	3571	2470.33	5489	2163	8760.33	3977	5233.67	5036	5925
628	9.94_587.3397	9.935	587.34	642.667	271.333	65.6667	105	47.6667	56	49	69.3333	79	48	49.3333	45.6667	50.3333	504	56	58.3333	66	122	26193.3	40	1039	159	263.667	121.333	477.667	1641.33	29.3333	220.333	21096.3	1333	77	532	88.3333	77.3333	135	265.333	2084	55	94.3333	85	445	7448	32	2306.33	206.333	154.667
629	6.47_589.2815	6.474	589.281	645.667	941.667	221.667	191.333	109	232	155.667	283.333	107.667	152	255.333	405.333	352.333	129.333	136.667	183.667	211.333	398.333	1841.67	219.333	4462	244	1044.67	632.333	1931.67	2430.67	488	1351.33	2224.33	3542.67	113.333	1059.33	807	756.667	444.333	3202.33	6178.33	143	193.667	177.667	2798.33	3535.33	195.5	3365	417	266
630	6.25_589.2827	6.246	589.283	409.667	688.667	135.667	170.333	169.667	192.333	107.333	185.333	225.333	139.667	178.333	340.667	260.667	185	86.6667	177.667	225.333	129	1250.33	422.333	3081.33	255.667	707.333	600.667	1365.67	1946	700.667	1018	1598.67	1203	226.333	999.333	875.333	959.667	290.667	3210.67	3956.33	118.333	117.667	173	2063.67	2152.67	327	3299.33	539	540.667
631	8.67_591.2593	8.67	591.259	164.333	183.333	79	100.333	59.6667	116.667	59	85.6667	64	163.667	92.3333	61.6667	171.667	148.667	243.667	281.333	127	525.667	583.667	86.3333	102.667	80.3333	85	81	101	199.333	169.333	290	640	199	150	297.667	424.667	342.667	64	102.667	196.333	70	70.6667	14	276	369.333	219.5	82.3333	313.333	315.333
632	6.52_591.2911	6.521	591.291	1776	1227.33	653.667	619.333	181.333	157	134.333	215.333	264.333	305	577.667	538.667	1005.33	648	504	281.667	623	372.333	6749.33	995.333	3986.33	1343.33	3533.33	1313	913	5893.67	1628	12712.3	3784.67	6277.33	344.333	7151.67	4266.67	1642.33	783.333	8114.67	7755.67	368.333	222	653	11171.7	6476.67	418	3307.33	935.667	886.667
633	6.66_591.2949	6.657	591.295	1163.33	1019	208	275	90.6667	166	164.333	334.333	146	293.667	290	623	1176.67	647.667	192	310.333	429.333	419.333	3688.67	1154.33	3685	884.333	1118	1065.33	2128.67	3860.33	659	10248	1126	3083.67	438.333	3194.67	4013.67	1355.33	689.333	7698	4812	319	163.333	207.667	6150	3285	364	2483.33	365.667	601.333
634	6.13_591.2961	6.13	591.296	1268	470.333	338	565.667	155.333	247.667	114.667	247.333	222.667	263	309.667	217.333	733	597.333	211.667	353.333	321	335.667	3830.67	1113.33	3307.67	1869.67	2464	768	2100	2869.67	612	7816.67	1903	4071.33	242	6765	2134.67	1174	485.333	10308	2853.67	246.333	235	253	9709	4390.33	584	2086	694.667	980.667
635	6.76_591.2963	6.76	591.296	1106.67	1053.67	227.333	642	82.3333	462	247.333	207	243	188.333	284	573.333	1311	769.667	295.333	227	385	191.333	6364	1004.33	3973.33	1640.33	2975	1155.33	2795.67	5545.33	1552.33	8659.67	2205.67	6827	113.667	9558.67	4095.67	2105.67	986	9236	6823.33	336.333	313.333	431.333	14970.3	3355	521.5	5671.33	1069.67	570.333
636	7.00_591.3012	6.995	591.301	1071.33	776.333	141	507	220.333	98.3333	135	157.333	166	210.333	109.667	731.333	418.667	342	151	222.667	480	369.333	3847	575.667	3842.33	1226.33	2075.33	1140.33	1672	4309.33	1020.67	3763.33	1693	4275	167.667	3489.67	3110.33	1131.33	1124	7834.33	4468	207	135.667	493.667	9176.33	3167.33	513.5	4618.67	540	910.667
637	5.47_593.2728	5.473	593.273	81.6667	755.667	247.667	263.333	256.333	380.667	807.667	826	183.667	227.333	321	24087	548	213.667	1756.67	2423	600.333	14072.7	336	249.333	95.3333	139.667	142.333	321.667	324	1026	1163	3067.67	677.333	716.333	112.333	4175	8210.67	1669	465	1794.33	322.667	285.667	395.333	567.667	239.333	81.6667	1630	230	472.333	10451.3
638	5.94_593.2752	5.941	593.275	3966.33	2192.33	5979	3299.33	2097	2450.67	2305.33	3083	1731	3603.33	2567.33	2709	2218.33	719	989.667	1069	2280	3739.67	207	1833.33	1747	1339.33	1994.67	3080	1098.67	1556.33	1887.67	217	723.667	840.667	1411.67	946.333	1338.67	3131.67	2084	1060.67	2769.67	1476.33	1011.67	1078	1531.33	1414	2521	1408.33	2987	2398
639	5.39_593.2775	5.386	593.277	240.333	723.333	217.333	206	274	363	936.333	593.333	199.333	213.333	379.667	19184.7	668	277.667	1694.33	1346.33	771	11762	91	257	133.667	168	343.333	249.667	309	524.667	2996.33	2823	1958.33	1037	379	3024.67	6426.33	1314.67	703	1276.67	169.667	415.667	346.667	1171	373	202	942.5	189.333	396	10923
640	9.01_594.3854	9.007	594.385	6416.33	4464.67	4870.67	6407	5816	6827.67	4439	6912.67	8555.67	6948.33	5244.67	6244.67	5588.33	7172.33	7225.33	6484.33	4795.67	5094.33	5009.67	4090.33	2845.33	3222	4657	5273.33	5235.33	3233.33	4986.67	4155.33	4534.33	6408	5918	930.333	4544.67	7066.67	8854	6083.67	5558	4775.33	3886	9781.33	4500.33	11611.3	8593	8497.67	10188.3	6486.67
641	3.19_595.2883	3.19	595.288	39	146.667	1087.67	372.333	470.667	1796.33	189.667	207.333	933	453.667	1891.67	129.667	295.667	10	78	85	28.3333	133.333	10.3333	379	106.333	116	1713	829.667	264.667	120.333	104.333	12	28	362.667	1573.33	39.3333	1296.67	1995.33	1808.67	1236.67	72	158.667	375.333	832.667	1145.33	76	6775	721	277.333	513.333
642	9.39_599.3332	9.387	599.333	4272.67	4047.33	4182	7248.33	6430.33	5050	2143.67	1369.67	3724.33	1865.67	3254.67	986.333	1036.33	1467	556.333	15697.7	757	1709	5554.67	7135	3427	4160.33	3006.33	6037	3971	2878	10473.3	1980.33	6572	10470.7	11131.7	388	8559.33	12128.7	61454.3	7773	6928.33	6227.67	5789.67	22706	4928.67	22672.3	13522.5	16538	15573.3	16920.7
643	8.50_599.3375	8.499	599.337	187.667	323	155.333	499.333	350.333	61.3333	95.6667	393.667	332.667	96.6667	309.667	141.333	208	198.333	257	447.667	76.6667	118.333	285	473.667	45.6667	139	118.667	326.667	220.333	212.333	564.667	148.333	218	157.333	185.667	299.333	301	253.667	587.667	245	206.333	351	123	401.333	173.333	183.333	542.5	89.6667	482.333	536.333
644	9.39_601.3511	9.388	601.351	16174	15875.7	10765.7	17335.7	25769	13587.7	7908.67	4147.33	19279	6653.33	6570.33	3194.67	3896	6289.33	1023.67	50412.7	3361	3525.67	95544.3	19865.3	15577.3	18488	13208	24094	18286.3	61879.7	31797.7	15017.7	148033	24240.3	35876	33024.7	15005	21754.7	128470	27474.7	11442	22440.3	14397	38485	14951	55681	25913	32545.7	32449.7	42808.7
645	8.59_605.2484	8.592	605.248	26.3333	10.6667	38.6667	10.3333	27.6667	30.3333	37.6667	21.3333	9	30	33.6667	37.3333	29	18	41.3333	44.3333	13.3333	43.3333	114.667	39.3333	27	12	38	22.6667	50	71.3333	52.3333	94	53.6667	16.6667	18.6667	66	59.3333	52.6667	39	36	68	22.6667	26	39.6667	54.6667	51.3333	27	83	57.6667	42.6667
646	7.66_605.3434	7.655	605.343	1838	826.333	343.333	194.667	128.333	374	150.333	114.667	205.667	89	162	127.333	213.667	604.667	136.333	227.333	121.667	236.667	15600.3	199	1869.33	129.667	566.333	817	1497	2715.33	597	861	13195.7	2125.33	227.333	1480.33	549	645.333	531	838.333	6692.67	277	116.333	332.667	1085	15586.7	258.5	5322	398	342
647	8.39_605.3492	8.385	605.349	1418.67	372.667	375.667	234	118.667	301.667	77	164.667	120	127.333	196.333	121	300	306.667	165.667	151	64.6667	277.667	10107	172.667	1462.67	219	675	405	715.333	1419	149.667	208.333	7326.33	1080	123	840	233	190	241	451	2694.33	98	127	237.667	662	7674	97.5	4200.67	316	219.333
648	9.37_605.3980	9.373	605.398	1468	1918.33	1731.33	5545	1634	993	3947.33	1187	1566.33	1842.33	3039	1379.33	2642.33	981.667	4133	1739	3499	9100.67	3018.67	845.667	1178.33	618.667	4303.33	1570.67	1565.67	2061.67	1682.33	605.667	2714.33	759.333	1067	1227.67	1980.33	2487.33	4551.33	3475.67	744.333	2098	1563.33	7130.33	2750	4388	5449	11609.7	2927	1681.67
649	9.46_605.4033	9.462	605.403	1828.67	892.667	477.333	625	750.333	611.333	926	1342.67	891	906.333	1001.33	1156.33	1480.33	574	990.667	768.667	1119	2871.33	887.333	1299.33	1099.33	678.333	1231	411	554	1843.67	387.667	763.667	3206	724.667	645.667	1077.33	812.333	1918.67	3265	2189.67	859.667	400	777.667	1243.33	917.333	2347.67	1070	4456.67	730	2347.67
650	9.08_607.2708	9.077	607.271	25.6667	36	71	43	46	112.333	14	33.3333	55.3333	29.3333	77.3333	56.3333	71.3333	72	35.3333	107	39.3333	69.3333	86	36.3333	31.6667	32.3333	126	86.3333	43.3333	50.3333	15.3333	98.3333	42.3333	40.6667	25.3333	55	24	20.3333	23	42.6667	130.667	32.3333	65.3333	60.6667	80.3333	102.333	48	34.6667	52	59.3333
651	8.75_607.3547	8.751	607.355	15054	2021	1224.33	834.333	170.333	160.333	123	194.667	317	294.667	432	360.667	1218	4872	251.667	890	908	557.667	101335	1073.33	9357.33	2223	8610.67	1765	3711.33	17907.3	431	8964.67	61995	8861	173.333	15940	1550.33	1242.67	1045	3846	18789	1028.33	400.333	257	9448.67	50019	525	16829	750.667	877.333
652	8.93_607.3605	8.933	607.361	10132.7	1381.33	1246.33	475.333	174	107	206.333	396	233	248.667	419.667	287.333	826	3061.33	353	592	643	577	80006	788	8788	1516	7228.67	1415	3540	18273.7	337	12824.3	38593.7	8732	160.333	13681.7	1769.67	1317	789	3462.67	13471.7	579	245.667	222	8514.67	38389.7	587	16511	392.667	582.667
653	8.20_607.3655	8.197	607.366	5294.33	992	977.333	466.333	120.333	299.667	175.667	247.667	198.667	293	246	206.667	548.667	2334.67	223.333	492.667	351.667	247.667	63074.7	398	5128	1019	2236	1613	1069.67	13825	310.667	6982.67	29664.7	8712.67	178	10917	854.333	1074.33	319.333	2210	14895.3	811.333	183	112.667	5333.67	35314	163	11275	997.333	690.667
654	8.08_607.3660	8.076	607.366	6058	693	683	746.667	149.667	151	82.6667	392.333	246	268	303.333	189.667	1181	2588.33	273.333	388.333	435	343	54484	596	4304.33	511.333	3107.67	1225.67	1656.33	12794.7	323.667	7588	29041	7906	167	8115	1661	1078.33	396.333	2693.33	14201.7	631	147	388.333	2169	33734.7	232.5	13346	487.667	658
655	9.89_607.4080	9.89	607.408	95.6667	20.6667	78	51.3333	81.3333	80	54	66.3333	91.3333	34.6667	16.3333	77.3333	55	57	52.3333	52.3333	55.3333	74	263	53.6667	30.6667	72.3333	92	47.6667	105	90.3333	90.6667	82.3333	142	60.3333	51	208.667	36	59.3333	35.6667	58	73.3333	153.667	57.3333	131	57.6667	158.333	113.5	69.3333	96.3333	50.6667
656	10.14_607.4274	10.137	607.427	6682.67	884	2382.33	1053.33	2401.33	4030.33	3467.67	2490	1381	1511.33	2823.67	2119	3064	3007.33	3963.33	2646	2325.33	7860.33	8119	2189.33	1156	1183.67	2855	2249.67	2623.33	2257.67	2240.67	1802	8828.67	6195.33	2902	4124.33	3766.33	3196	4043	3344	3763.67	2326	2364.33	8630.33	4308	8661.67	5397.5	13608	4004.33	3055
657	6.62_610.4129	6.617	610.413	17	12.3333	25.3333	22.6667	24.3333	45.6667	13.6667	56	36.6667	6.66667	26.3333	49.6667	160	22	11.3333	16	35.3333	41	26	35	18.3333	17.6667	119.333	21.6667	25.3333	43	30.3333	13.3333	5.33333	11.6667	35.6667	30.6667	62.3333	99.6667	15.3333	59	19	14.6667	13.3333	32.6667	16.3333	11.3333	43	19.6667	6.66667	35
658	3.75_611.2990	3.745	611.299	146.333	795	458.333	113	459.667	2440.67	637.333	693.333	1890.67	489.667	983.333	257	197	371.667	1268.33	2603	2289.67	918.667	357	76.6667	318	68	697.667	163	128	210.667	171	85	380	165.667	171.667	267.333	123.333	2130.33	867.667	6522	3715.67	235	1477.33	760	2536.33	205	408.5	709.667	1221.67	1451.33
659	5.38_613.3561	5.378	613.356	27	125.667	85.6667	213.667	211	239	438.667	985	170.333	1220	197.333	2690	249.667	63	290.333	117.667	143.667	109	47.6667	1416.67	87.6667	772.333	237.333	453	230.333	136.333	3631.33	192.333	17.3333	393	1079.33	551.667	6987.67	5317.33	3133	7993	221.333	212	898.667	4340.33	1787	80.3333	34343.5	250.667	1416	1711.67
660	10.00_619.4161	9.997	619.416	67	29.3333	15.3333	38	6.66667	38.6667	55	24	22.3333	46.6667	25.3333	66.3333	45	47	75.3333	71.3333	38.6667	80.6667	227.667	46.3333	63.6667	23	53	32.3333	41	68	54.6667	31	73	50.6667	56.6667	67.3333	44.6667	77	17.3333	76	45.3333	58	25.3333	75.3333	25.6667	54.6667	78	66	137	48.6667
661	10.21_619.4257	10.214	619.426	7928	1826.67	3837.67	2743.67	2351.67	5014.67	2619.67	2344.33	1384	2869.67	4355.67	3807	3780.33	2572	1898.33	2623.67	4430.33	3623.67	7213.33	1674.33	2999	695.667	8216.33	2297.67	2369.67	3118	1439.33	2513	3846	4798.33	2391.67	1941.33	4023.67	4336	3503.67	6839	5990	2957	3558	8232	4435	5952	5814.5	12494.7	4812.67	2010.33
662	10.43_619.4659	10.426	619.466	114.667	247.667	204.333	69.3333	245.333	409.333	325	483.333	537	180.333	474.667	331	257	600	599.667	393.667	366.667	259.667	3493.33	149.333	521	176.667	393.333	445.333	306	2496.67	325.667	370.667	4774.67	120.667	615.667	2071	74.3333	105.333	158.667	155	159.667	387.667	285	84.6667	106	142.333	54	71.6667	80.6667	117
663	10.44_621.4300	10.444	621.43	75623	38614	61380	51394	46198	61896	46839	42019	43774	37140.7	61901.3	57690	45436.7	56452.7	49387.3	64002	56492.3	78852	97328.3	48710.7	46119.3	31946.7	75606.7	46371.7	40769.3	83031.3	45128	46769.7	121632	73847	54358	74355.7	72859.3	76613.3	68039	83565.7	68398.7	47618.7	49709.7	75192.7	64155.3	88917.3	61848	93275.7	88010.3	62795.3
664	10.22_621.4366	10.218	621.437	643.667	173.333	302.667	179	173	521	141.667	126.333	177	101.333	314.333	112.667	176.333	166	98.6667	400.667	351.333	370.333	387.667	176	226	185.667	317.667	206.333	310	321	117.667	112.333	751.667	503.333	149.667	249	431.667	409.667	254.333	332.667	370.667	62.6667	281.667	253.333	274.333	408.333	280.5	431.333	224.333	401.667
665	6.62_627.4072	6.621	627.407	19.6667	56.6667	74	39.3333	51	74	73.6667	143.333	51.6667	40.3333	38	102.333	148.333	42.6667	28.3333	34	69	63.3333	55.6667	51.6667	31.3333	45	105.333	63	33.3333	26	48.6667	36.6667	22.6667	34.3333	56	47	138	124.333	39.3333	125	34.6667	24.6667	110	109	99	72	163	36.3333	100.667	68.6667
666	2.96_631.3294	2.955	631.329	22	55.6667	22.3333	20	19.3333	36	29.3333	20	281.333	55	92.3333	26.3333	18.6667	68.3333	125	112.333	98	46.6667	39.3333	19.3333	36	8.33333	49	26.3333	24.6667	243.667	33.6667	12.6667	105.333	24	14.6667	33	7.33333	413	364	7518.67	987.333	10.3333	163	118	465.333	34.3333	36	195.333	410	850.667
667	6.64_631.4031	6.638	631.403	32.6667	65.3333	15.3333	77	996.667	252.667	681.667	2594	61.6667	239.667	415.333	1446	220	27.3333	175.667	104	90.3333	178	43	787.667	70.3333	1359.33	212.333	221.667	139	70.6667	1081.33	196.667	28.3333	191	491	241.333	2244	4113	1704.33	7121	48	56.6667	685.667	2733.67	1678.33	33.6667	9178.5	102	4286.67	1780.33
668	6.83_631.4078	6.826	631.408	47	122.333	153.667	226.333	1554.33	213.333	678.667	4157.67	50.6667	340.333	490.333	1905.33	386.333	54.6667	259.667	126	241.667	306	63.6667	2405.67	80	2943.33	439	548.667	97	61	1716	257.667	21	413.333	1518.67	512.333	5425	15370	6529.67	17468.3	116.667	177	1836.67	10694.7	2356	130.333	15818.5	210.667	6437.33	2803.67
669	10.04_633.4357	10.043	633.436	637	582	573.333	552.333	326	824	903.667	443.667	615.333	239.333	515.667	332.667	398	291	298.333	195	206	900	1253	616.333	190	378	692.667	211.667	655.333	640	230	233	1740.67	641	544	609.333	914	921.667	1633	878.667	1227	617.333	572.667	1275.67	987	2582	703	2209.33	675	1277.33
670	9.51_635.3920	9.505	635.392	807	331.333	131.333	163.333	139	96.6667	22.6667	96.3333	62.3333	147.333	114	54.3333	172.667	339.667	104.333	112.333	92	88.6667	34293	304.333	615.667	307.333	445.333	147	394.333	1710.67	77	848.667	10276.3	934.333	109	1153.33	164.333	408	194.667	575.333	1571.33	222.333	64.3333	160	826.667	5456	239.5	1673.67	138.333	158.667
671	8.67_635.3927	8.665	635.393	1705.33	594	278	211.667	239	150.667	87.3333	138.333	100	202.333	146	89.6667	359	855	175.667	334.333	231.667	205.667	58835.7	432.667	798.667	483.333	1044.33	266.333	1177.67	4057	316.667	1826.67	21168.3	1955.67	158.667	2982	270.667	307.333	226	1616.33	4532.33	295	147.667	256	2098.67	16331.3	118.5	5222.67	188	136.667
672	9.30_635.3937	9.302	635.394	2216.33	374	237	400.333	131.333	215.333	75.3333	201.667	211.667	84	130.333	240.667	545.333	874.333	235	282.667	503	306.667	71949.3	290.667	1488.67	435	1592.33	757.667	878.667	6108	366.333	2190	23006.7	1395.33	172.667	1886	477.333	234	284	690.667	2718	392.333	126.667	266	2070.67	14394.3	151	5720.33	353.333	258.667
673	8.92_635.4114	8.92	635.411	371.333	719.333	760.333	535	226	1226.33	448.667	437.333	1220	754.333	2109.33	1141.67	1690	2328.33	1004.33	3596.67	695	2103.67	1123.67	3179	375	1732	219	584.333	474.667	1957	995.667	820	1097	2494	1862.67	522.667	2020.33	1343.67	1227	1078.67	1033.67	510.333	1463.67	493.333	1195.67	598.667	1327.5	1277.33	1165.67	349.667
674	2.91_639.3007	2.907	639.301	1212.33	2769.67	1654.33	1690.33	1757	1257.67	731.333	2156.33	2758.67	3097	2694.33	1612.67	4189.67	1821	1769.33	2387.33	4563.67	3626.67	511	1480.67	3807	2190	3697.33	1831	2970.67	1902.33	3112.33	847.333	272	1163.33	1252	463.333	562.667	1538.67	1664	2299	1642.67	1094.33	1581.67	210.333	3379.67	212.333	602.5	1264.67	592	557.667
675	4.86_643.3702	4.859	643.37	20	104.333	53.3333	81.3333	240	160.667	401	948.667	29.3333	221.667	165.667	1091	110.667	38.6667	51.6667	33.3333	58	30.6667	38	1318	54.6667	402	172.667	168.667	109.667	20	1694	159.333	6	163.333	792.333	235.333	3449.67	4445.33	2427.33	5908.33	58	28.3333	769.333	3255.67	594.667	22.6667	34049	47.3333	1057.33	1467.33
676	9.09_646.4181	9.089	646.418	6606	3674	5705.33	7563	6579	5619.33	3804.67	5452.67	10533	5667.33	6391.33	4400	8846.33	6106.33	8189.67	7447.33	3470.33	4767.33	5793.67	3965.33	3982.67	3700.67	3734.67	5868.67	4705	5953	4463	5443.33	6109.67	4982.67	5817	2783.33	5430	10563.7	4930.67	3064	4023.67	6004.67	4702	12624.3	3398	13259	5673	8730.67	9873.67	10963.3
677	9.71_650.4564	9.712	650.456	588	185.333	67.3333	157.333	282.667	519	172	222	664.333	580	219	280.667	268.667	206	146	333	300.333	423.333	1354.67	61	141.333	380.667	291	162.667	116	695	267.667	294.667	1561	312.333	414.333	2269.33	548.333	659.333	466	466	317	408.333	214	806	189.667	591.333	629	536.333	1273	636.667
678	9.15_653.4211	9.152	653.421	189.333	904.667	1356	292.667	310.667	1008.67	600.667	494.667	345	507.333	820.333	602	1200.67	289.667	3052.67	2422.33	1684.33	1377	456.333	634	363.333	171	623.667	424.333	542.333	564	953.333	1646.67	865.333	318	653.667	510.333	481.667	746.667	855	633.333	141.333	373	148.333	290.667	300	596	664	561	762.667	667.667
679	7.62_659.4313	7.622	659.431	24	157.667	49.3333	129	440.667	278	851.667	1580.67	70.6667	517.667	334	1731.33	96	36	190.333	145.333	170.667	93.6667	117.333	2102	68.3333	1180.67	159.667	213.667	181.333	52.6667	1442.67	207.667	55.6667	284.667	1141.33	299	2916.67	5539.67	2717.33	5308	125	93.6667	477.333	3067.33	991.333	79.3333	15580	161	2596	920
680	9.39_669.3321	9.391	669.332	230	488.667	208.667	420.667	211.333	414.333	388.333	122	442.333	303.333	52.6667	87.6667	122.667	75.6667	44.6667	1142.67	73.6667	165	778	446.667	269	519	344	410.667	432.333	1279	699	262.667	1962.33	1015	666	248.333	607.667	1073	7051.67	949.667	574.333	430	437.333	2082.33	132.333	1966.33	1305.5	1634.67	1192.67	1848.67
681	8.74_670.3557	8.742	670.356	1249	303.333	65	152	70	37.6667	64	49.6667	70	71.6667	82.6667	61.6667	176.667	139.333	56.3333	163.333	185.667	126.667	14876.7	238.667	1551.67	277.667	244	328	555.667	2529	179	1496	6973.67	79.6667	69.3333	1198	70.3333	54.6667	35.3333	100.333	130.333	66.6667	117.333	55.6667	118.333	280.333	53.5	350	142	113
682	8.34_681.2955	8.34	681.295	116	726	303.667	689.667	245	250.667	368.333	176.667	198	111.333	189.333	779.333	69.6667	181.667	1417.33	335.667	59.3333	1108.67	328.667	237	413.667	187.667	407.333	700.333	327	47	519.667	542	63	324.333	259.333	140.667	314.333	580.333	676.333	796.667	320	372	113.333	695.667	1026.67	558	955	407	594.333	782.333
683	0.45_683.2251	0.452	683.225	47573	27415.7	260445	379347	110041	42824.3	370403	9571	34669.7	108923	120561	4619.33	43792	13067.7	4045.33	117522	34895.3	196.667	257.667	11158.7	46364.3	30077.3	71183.7	4343.33	1822.33	11850	96117	696.333	9427.33	17145	116	420	71201.7	463.667	36417	6793.33	65396.7	158740	3432.67	50357.7	1018.33	1024.67	46370.5	31549.7	30948.3	12763.3
684	8.19_683.3482	8.193	683.348	239	362	1086.67	688.667	2689.33	1907.67	934.333	483.667	1464.33	438	141.667	1586.67	973.667	139.333	1041.67	1327.33	376.667	1231.33	606.667	797.333	96.3333	204.667	1426.67	2473.67	2244.33	215	3200.33	1226	127.333	697.333	283.667	835.667	636	4048	809.333	2103.33	183.667	313.333	811	2797	1051.33	995.667	4166.5	782.667	902.667	5698.33
685	8.18_683.3653	8.178	683.365	263.333	379	450.333	827	1618.33	1872.33	323	627.667	805	171.667	238.333	1794	438	43	966.667	1838	327	1667.33	297.333	795.667	63.3333	247.333	2420	2164.33	1829	483.667	2478.33	945.333	461.333	776.667	85.6667	245.333	954.333	2830.33	623.333	2319.33	565	245.667	906	3501.33	627	636	2522.5	115	353.667	1882.67
686	2.91_685.3015	2.909	685.301	1849.33	4749.67	2253.67	1771.33	2842.33	2177.67	2219.33	2312.67	5904	7844.67	4517.67	1770	6710.33	5085	2697.67	4543.67	5927.67	6172	2252.67	2998.33	7841.67	6085	9448	5156.33	5857	6167.33	4532.33	1560	882.667	7004.33	2769	2385.33	1589.67	5714.67	6619	10348.3	5494	1687.33	2561.33	2104	17115	789	3107.5	9354.33	2291.67	1002.33
687	1.81_685.3055	1.81	685.305	3.66667	0	4.66667	2.66667	0	0	3.66667	3.66667	0	0	11.3333	5	3	3.33333	3.33333	3.66667	0	0	6	2.66667	6.33333	4	0	6.66667	0	0	0	0	0	0	0	0	21	6.33333	7.33333	2.66667	0	4	0	0	0	0	0	3	4	0
688	7.58_689.3104	7.579	689.31	159	132.333	73.6667	105	1342.67	134	29.6667	79.6667	142.667	56.6667	33	76.3333	23	110.333	90	107	100	218.667	137.333	38.6667	228.333	81.3333	50.6667	74.6667	263	48	61	34	105.333	179.333	63	86	77.3333	117.333	118.333	172.333	98	46.6667	50.3333	104	130.667	364.333	190.5	138.333	79.6667	413.333
689	6.14_697.3642	6.141	697.364	6193.33	1515	3663	4208.33	2009	3145.33	1844.33	5064	2197	2233.33	4374	1322.33	793.667	1542	1943.67	2069	5104.67	4354	2329.33	3043.67	2510	3027	5418.33	5141	2596	4751.67	3915	876	5766.67	1890.67	1084	4246	5242.33	6002.33	12042.3	4960.33	9935	5062.67	2607.33	3564.33	4944	3666.33	7118.5	5570	6311.33	1233.67
690	9.30_698.3795	9.298	698.38	222	115.333	143.333	48	43.6667	94	45	63.3333	100.667	82	25	59	127.333	238	45.3333	129	60	61.3333	5546.67	104.333	181.333	58.3333	272.333	59.3333	184.333	351	57	396	1732	80.3333	93	221.333	42.6667	70.3333	35.3333	22.3333	61	34.6667	127.667	48	87.6667	186	65	100.333	121	76
691	8.66_698.3824	8.656	698.382	566.333	133.667	91	63.3333	67	81.6667	60	71	88.6667	38.3333	156	54	154.667	133.667	72.6667	129.667	95	67	6457	164	63.3333	52.6667	435.333	116.667	301.667	626	60.3333	267	1383.67	103.667	95.6667	344.333	108	100.667	70.3333	83.3333	163.667	72.6667	53.6667	73	54	223	10	99.6667	91.6667	69
692	6.75_699.3802	6.752	699.38	1306.67	589.333	670	592.667	666.667	523.667	1293.33	532	410.667	533.333	277.667	1693.67	374.667	824.667	587.667	581.333	888.667	1054.33	165.333	299	1240	533.667	881	664	770	402	691	628.667	1037.67	1226.67	871.667	908.667	1154.67	594	2569.33	1474.67	1152	707.667	472	917.333	2083.33	1252.33	614.5	543	2275.67	704.667
693	2.15_703.3203	2.148	703.32	198.667	95.3333	167.667	280	159.667	194.667	156.667	299.333	345	503	108	161	604.667	1516.33	245	198	415.667	169.333	257.333	100	1155.67	146.667	748.667	426	294.333	707	111	145.333	296.667	494	225.667	106	223.333	413	319.667	595.333	721	73.6667	263.333	295	826.667	30	762.5	570.333	453.667	639
694	4.74_711.2388	4.739	711.239	741.667	1830.67	457.667	1193.67	899.667	5674.33	3918	1109.67	440.333	1852	495.667	4243	2327.67	663	552	2157.67	4551.67	2292.67	2574.67	230	155	171	1973.67	915.667	1632.67	1046.67	2297.33	1669.67	499.333	3011	167.333	1139.33	4685.67	7498.67	2822.33	4994.33	847	522	2449.67	8160	1838.33	7381.67	11091.5	2702.33	11412	3731.67
695	3.66_715.2712	3.661	715.271	474.333	1483	1358.67	1413.67	311.667	3037.33	3128.67	602	467.667	795.333	178.667	5269	636	282.333	982	911	922.667	3412.33	911.667	200.333	114	268	670.667	453.333	932.333	477	1057	945.333	296.667	1914.33	172.667	727.333	726.667	5141.33	5288.33	2305.67	335.667	571	771	2795.33	707.667	1442	4407.5	1322.33	3713	4707.67
696	3.54_715.2759	3.537	715.276	943.667	1426.33	2106	2967	1028.33	3847.33	6416	1335	1415	838	419	7707.67	2350.67	284	1727.67	1218	3153.67	6672.67	1576.33	214.333	97.6667	388	1522.67	1222.67	1986.67	806	2735.33	1247.67	392.667	1295.67	108.667	2173.67	1236.33	11649.3	8154.33	2327.33	352.333	1460	2818.33	5608.33	1665	2129	7695.5	1837	8529.33	8211.67
697	2.95_717.2832	2.949	717.283	209.667	1657.33	341	1314.33	704.333	7641	3267	580.667	679	544.333	51	2973	237.667	224.667	579.333	1574.67	1499.67	1203.67	397.667	183	53.6667	88.6667	816.333	938	544.667	157	1969.33	1154	152	514	67.6667	247.333	829	4437.33	3147.67	1743.33	185	382	380.333	656	518.667	676.667	1225.5	5123.33	2735	9619
698	3.29_717.2863	3.286	717.286	35.6667	228.667	429.667	490	40	869.667	1468.67	216	125	73.6667	94	1286.33	297.333	71	443	164.333	390.667	1142.33	214	58.6667	76	105	294	191.667	232	153.667	538.667	308	75.3333	356.667	20.6667	268.667	188.667	3579	2856.67	735.667	124.667	224	294.333	848	372.667	215.667	1663	864.667	527.667	3099.33
699	0.46_719.1993	0.463	719.199	34931.3	9096.33	93253	126375	13688.3	20201	156007	1679	12408.7	132225	41725.3	478.667	30591.7	6318.33	228.667	36589	17410	16.6667	28	787	25760	6010.33	32430	605	224.667	3568.33	15944	43	273.667	8049	19.3333	17	22674	78	9178.33	234.333	19797	14853	129	10953.7	139	88.6667	6191	22597.3	10155.3	1583.67
700	0.46_721.1924	0.463	721.192	12850.3	3655.33	36120.3	51539.7	3710.67	5347.33	59422.7	769.333	2941.67	52528.7	15432.7	99.3333	10632.7	1790.33	161.333	12124	6694.33	0	14	180.667	7221.67	1607.33	12935.7	61.6667	305.667	1045.67	3158.33	11	117	1930.67	15.6667	11.3333	8285	56.3333	3200.67	57.3333	7149.33	6091.33	140.667	3521.33	158.333	49.3333	1144	6777.33	3242.67	598
701	5.98_721.359	5.978	721.359	5353	1343.67	3256.33	3514.33	1553.67	1865.33	2029.33	4123.33	1674.67	1487.67	2817	4103	1299.67	1755.33	1032.67	2234.67	5172.33	3100	3199.67	1233.33	2734.33	2668.67	4375.67	2983	2964.67	4111	3749.67	963.667	3824.67	1859.33	2071.67	4207	4467	7499.33	8852.67	2280.33	8327.33	3771	1317.33	1314.33	5373.67	4336	5314.5	4427.67	6510.67	1801.67
702	6.41_723.3734	6.406	723.373	1615	1489	990.667	1235	664	1121	477.333	946.667	693	665	395.333	1847	605	705.667	822.333	1065.33	1583	3249.33	1055.67	894.667	562.333	573	1740.67	1279.67	674.667	2754	1551.67	401	1045	1310	1479.33	1312	1608	2988	3377.33	2199.67	3052.67	793	1072.67	611.667	1780.67	785	1344.5	1529	1673	691.333
703	6.96_725.3886	6.955	725.389	2821	1914.33	3383	2409.67	1138	1304	1501.67	1802.33	355.333	739.667	2662	6092	1919.33	2485.67	2162.67	2846.33	6511	4706	1799	2139	1686.33	2058.33	3667.33	2337.33	2185	6498.67	2442.33	2482	2833.33	2426.33	1637.67	3024.67	2720.33	6425	4475.33	3879.67	2195.67	2893.33	1118.33	1677	3847.33	3098	3533	5850	3021.33	1893
704	0.45_729.2318	0.451	729.232	539	85.3333	10336.7	9514.67	2237.33	160.667	13150	19.3333	557.333	2531	2882.33	86.3333	208	9.66667	22.6667	1822	77.3333	6.33333	0	81.6667	216	325.333	703.333	30	8.33333	30.3333	1404.33	18.3333	47.6667	147	2.66667	3.66667	1633.67	35.3333	477	120	1449	5208.67	45.6667	788.667	19.3333	12.3333	370	732	248	76.6667
705	0.47_741.1801	0.465	741.18	2725	1610.67	10160	12035.7	6096	3122.33	12745.3	949.333	2670	4339.33	9809.67	565.667	3815	1268	359	8932.33	2200	27	36.6667	856	3346	2369	5491	180.667	162	1032.67	7050	91.6667	469.333	1892.33	22.3333	4	4255.67	245	2795	281.667	3216.67	4651	125.667	3600	109.667	26.6667	2652	2673	3145.67	1126.67
706	0.45_746.2161	0.453	746.216	240.333	159.333	5374.33	6115.33	1480	305	8576.33	43	174.667	487.333	1657	11	180.333	35	25.6667	1021.33	148	0	9	32	180.667	97.3333	554.667	8	6	32.6667	538	0	30	15	7	5.33333	43	7.33333	21.3333	2.66667	26	1195.67	7.33333	25.3333	7	7.33333	16.5	16.3333	41	23.6667
707	0.45_751.2138	0.449	751.214	5211.33	4236.33	38314.3	44525.3	27602	5847.33	44155	1968.67	6227.67	6952.33	20021.7	352	5300.33	1090	567.333	19517.3	3788.67	105	54.6667	1975	3746	6534.67	8864.67	501.333	166	1911.67	19886.7	335.333	1122.67	1987.33	50	61	11623.3	297	10246	1890	13501	30344.3	853	13795.7	226.667	430	14605.5	2184.67	8976.33	3543.67
708	3.56_759.2942	3.564	759.294	56.6667	317	79.6667	204.667	392.667	399.333	1313.33	126	155	179.667	73.6667	4013	88.3333	185	670	1630.67	589.333	586.333	291	58.6667	42	33	188.333	279.333	323.333	158.333	736	1428	162.667	366.333	18	159.333	606.667	1907.33	872	573.333	45	112.333	283	530.333	291.333	130.667	854	745.333	599.667	8099
709	0.45_767.1778	0.445	767.178	5209.67	1855	10110	11306.3	3078	3394	12405.7	227.667	1981	11121.3	5507.67	110	5390.67	715.667	182.667	4358.33	2273.33	11.6667	17.6667	295.667	5152	1527	4831.67	122.667	219.333	501	570.333	27.6667	323	2599.33	26	5	2917.33	50.3333	1198.67	68	3729.67	5055	203	1042	74	28	1341.5	1781.33	1396.67	350.333
710	0.47_777.1559	0.469	777.156	8871.33	2957.67	9142.33	8076.67	1324.33	6577.33	11042.3	1129.33	3840	26405.7	9054	195.333	8897.33	2022	448.667	5939	6728	31	7	25	6110.33	1201	8812.67	450.667	403.667	1793.33	1876	8	72.3333	3636.33	9	3	5922.33	56.3333	1410.67	103	4002.67	900.333	54	1846.33	115	79.3333	2375	6623	3250.67	659.333
711	0.47_779.1547	0.468	779.155	3326.67	1676	5656.33	5701.67	562.667	3398.67	8553.67	434.667	2050.67	14093.7	4312	104	4407.33	1154.33	216	4820.67	3214.33	31.3333	6	248.333	5086.67	581.667	4438.33	184	442.667	435.667	1173	5.66667	83.3333	2271.33	2.66667	0	1858	24.3333	1107	98.6667	2204.33	702.333	52	1420.33	106.333	16.6667	1995.5	5033	2730.67	354.667
712	0.46_793.1331	0.461	793.133	1609.33	102.667	358	451.667	187.333	728.333	613.667	84.6667	339.667	6462	304.667	19	1735	473.667	32.3333	122.667	1075.33	13.6667	14	9.66667	941.333	90	1097.67	12.6667	114	142.333	29.3333	7.66667	6	504	2.66667	0	149.667	34.6667	85	26.3333	270	69.3333	58.6667	112.333	37	33.6667	167	749	361.333	69.6667
713	0.44_813.1896	0.441	813.19	388	5	1262	1743.33	235.667	386.333	1534	74.3333	213.667	1875	744	10	737.667	280	20.6667	753.333	254.667	8.33333	16	87.6667	449.667	139.333	350	12.3333	13.6667	124	326	9.66667	29.6667	130	4	5.33333	1136.33	6.66667	222.667	12.6667	1160.67	1215	36	381.333	15.3333	0	281	282	285	66
714	9.53_814.5974	9.526	814.597	1014.33	7696	23960	7180	11591	4802	6921	17719.3	3718.67	827	5635.33	7610.67	12381.3	2033.33	10989.3	9645.33	3921.67	5386	366.333	8938.67	5660.33	1433.33	10319.7	11345.7	5932	3024	8931.33	4542.67	600.667	591.333	3127	1229	1713.67	1253.67	1822.33	679.667	1098.33	2048.67	1367	585.667	1362.33	1750.67	1639.5	2620	1850	1363.33
715	9.32_814.5980	9.317	814.598	2713.33	123	1096.67	87	139	99.3333	48.6667	213.667	3494	3078.67	217.667	258.333	173.333	4584.33	164.667	176.333	172.333	496.333	4832.67	924.333	134.333	5405.67	422.333	204.667	548.667	11300	292	213.333	9205.67	21244	1794	3798	17641.3	8158	13744	6930.33	7365	5327	4565.33	14407.7	4497.33	9176.33	8796	11309.7	11502.3	14384.7
716	9.35_814.6007	9.349	814.601	2766	266	1163.33	568.667	562	499	1013.33	1373.67	5022.33	3431.33	790.333	469	237	2890.33	255.667	253	1398	414	5602.33	575	610.333	7071	990.333	961.333	1070	7745	747.333	366.667	7777.33	16611.7	3964	5016	13818.7	7890	14373.7	6943.67	14265.7	7058.67	4997.67	13919	13871	5521	8133.5	5762	14686	17987.7
717	9.38_814.6013	9.382	814.601	4057	783	2537.33	1762.67	1401.67	1368	1716	1893	4854.33	7016.67	1203.67	465	419.667	10871.7	456.333	796.333	1744	715.333	4477	1576.33	3891	9817.33	1086.33	2338.67	1070	8931.33	922.667	481.667	9147	9383	6033.33	5249	9941	7064.67	13376	7851.33	11333.3	11036.3	6818.33	15039	11037.3	5585.33	7513	10360.3	16366	24240.7
718	9.43_814.6090	9.433	814.609	1476.67	3605	25108.7	3275	2549.67	3798.67	3805.67	4849.67	5780	5333	2591	4532	3857.67	8169	1382	2711	1521	3062	3936.33	5493.67	2362.33	6294.67	5354	3124.67	3745.67	9152.67	6194.67	1264.33	4174	3338	4239	4983	2898.67	3145.67	4469	4411	3346.33	5476	9839	6870.33	2794	2932.67	6549	1692.33	11812.7	9058
719	10.33_819.5247	10.333	819.525	1762	746	836	998.333	294.333	799	568	271	533.333	778.667	716	2182.33	386	932.667	460.667	701.333	393.667	1566.33	4222.33	1615	295.667	672	1442	1039.67	460	971.333	451.667	4108.67	8339.33	1896	661.333	2507	1206.67	1468.67	865.333	2746.33	1932	729.333	371.333	648.667	2022.67	1618.33	1097.5	1490.67	3949.33	1223
720	10.33_836.5134	10.332	836.513	501.333	342.333	430.667	210.667	147	390.333	170.667	241.333	136.333	553.333	237.333	606.667	193.667	595.333	250	591	871.333	892	1646.33	661.667	377.667	358	164.667	69.6667	345.333	349.333	112.667	1171.67	2517	95.3333	621	1103.67	34.3333	35	101.667	128.333	76.6667	184.667	193.333	41	19.3333	109.333	107	116.333	114.333	34.3333
721	0.45_845.2689	0.448	845.269	524.333	492	1958.67	10888.3	1414.67	468.667	8501.67	221	173.333	2520	4257	155	744.667	659.667	127	1135	256.333	7	7.33333	115.667	263	422.667	791	102.333	106.667	329.667	589.667	42	115.667	433	27	5.33333	1766.33	79	853	113	1155	2577.67	113	700.667	54.6667	23	328.5	624	198	551.333
722	9.93_981.5756	9.929	981.576	859.333	504	149.333	200.667	137	121.667	323.667	291.333	360.333	573.333	247.667	566.667	232.667	133.667	198	252	751.667	569.333	1560	732	375.667	399	688.667	419.333	248.667	448.667	276	826.333	2352.33	516.667	648.333	1203	626	1002	1086	568.667	1026.67	110.333	340	766.667	530	1060.67	595.5	1053.67	630.333	322.667
[truncated: 71 more columns]

## Sheet: Table S9
Supplementary Table 9. TPs gene Accession ID
Gene name	Species
AmT002187	Amomum tsao-ko
AmT002188	Amomum tsao-ko
AmT002191	Amomum tsao-ko
AmT002193	Amomum tsao-ko
AmT002242	Amomum tsao-ko
AmT002287	Amomum tsao-ko
AmT002290	Amomum tsao-ko
AmT002475	Amomum tsao-ko
AmT004586	Amomum tsao-ko
AmT007728	Amomum tsao-ko
AmT008559	Amomum tsao-ko
AmT008561	Amomum tsao-ko
AmT008562	Amomum tsao-ko
AmT008564	Amomum tsao-ko
AmT008566	Amomum tsao-ko
AmT010216	Amomum tsao-ko
AmT010218	Amomum tsao-ko
AmT010221	Amomum tsao-ko
AmT010224	Amomum tsao-ko
AmT011348	Amomum tsao-ko
AmT011349	Amomum tsao-ko
AmT011351	Amomum tsao-ko
AmT011352	Amomum tsao-ko
AmT011353	Amomum tsao-ko
AmT011354	Amomum tsao-ko
AmT011356	Amomum tsao-ko
AmT011927	Amomum tsao-ko
AmT012215	Amomum tsao-ko
AmT012456	Amomum tsao-ko
AmT012666	Amomum tsao-ko
AmT013845	Amomum tsao-ko
AmT021482	Amomum tsao-ko
AmT021483	Amomum tsao-ko
AmT021758	Amomum tsao-ko
AmT024023	Amomum tsao-ko
AmT025674	Amomum tsao-ko
AmT025702	Amomum tsao-ko
AmT031725	Amomum tsao-ko
AmT034959	Amomum tsao-ko
AmT034960	Amomum tsao-ko
AmT034961	Amomum tsao-ko
AmT037492	Amomum tsao-ko
AmT037493	Amomum tsao-ko
AmT044858	Amomum tsao-ko
AmT049145	Amomum tsao-ko
AmT049161	Amomum tsao-ko
AmT050540	Amomum tsao-ko
AmT050547	Amomum tsao-ko
AmT050548	Amomum tsao-ko
BAH57286.1	Arabidopsis thaliana
CBI18755.3	Vitis vinifera
CBI20174.3	Vitis vinifera
CBI20175.3	Vitis vinifera
CBI20287.3	Vitis vinifera
CBI20288.3	Vitis vinifera
CBI20289.3	Vitis vinifera
CBI20475.3	Vitis vinifera
CBI20476.3	Vitis vinifera
CBI20482.3	Vitis vinifera
CBI23479.3	Vitis vinifera
CBI23482.3	Vitis vinifera
CBI24150.3	Vitis vinifera
CBI28693.3	Vitis vinifera
CBI28695.3	Vitis vinifera
CBI28980.3	Vitis vinifera
CBI31266.3	Vitis vinifera
CBI31268.3	Vitis vinifera
CBI31269.3	Vitis vinifera
CBI31274.3	Vitis vinifera
CBI31290.3	Vitis vinifera
CBI31291.3	Vitis vinifera
CBI31294.3	Vitis vinifera
CBI31300.3	Vitis vinifera
CBI31301.3	Vitis vinifera
CBI31305.3	Vitis vinifera
CBI31313.3	Vitis vinifera
CBI31315.3	Vitis vinifera
CBI33221.3	Vitis vinifera
CBI38337.3	Vitis vinifera
CBI41004.3	Vitis vinifera
CBI41007.3	Vitis vinifera
CBI41049.3	Vitis vinifera
CBI41080.3	Vitis vinifera
Cs02G00689	Coriander sativum
Cs02G01499	Coriander sativum
Cs02G01500	Coriander sativum
Cs02G02594	Coriander sativum
Cs03G02392	Coriander sativum
Cs03G02562	Coriander sativum
Cs04G01112	Coriander sativum
Cs04G02805	Coriander sativum
Cs04G02887	Coriander sativum
Cs04G02888	Coriander sativum
Cs05G01395.1	Coriander sativum
Cs05G01401	Coriander sativum
Cs08G00356.1	Coriander sativum
Cs08G00617	Coriander sativum
Cs08G01799	Coriander sativum
Cs08G01944	Coriander sativum
Cs09G04485	Coriander sativum
Cs11G00452	Coriander sativum
Cs11G00453	Coriander sativum
CsUnG00259	Coriander sativum
CsUnG00772	Coriander sativum
CsUnG01547	Coriander sativum
CsUnG01548	Coriander sativum
LOC_Os01g23530.1	oryza staiva
LOC_Os01g42610.1	oryza staiva
LOC_Os02g02930.1	oryza staiva
LOC_Os02g36020.1	oryza staiva
LOC_Os02g36140.2	oryza staiva
LOC_Os02g36210.1	oryza staiva
LOC_Os02g36220.1	oryza staiva
LOC_Os02g36264.1	oryza staiva
LOC_Os03g22634.1	oryza staiva
LOC_Os03g24640.1	oryza staiva
LOC_Os03g24680.1	oryza staiva
LOC_Os03g24690.1	oryza staiva
LOC_Os03g31430.1	oryza staiva
LOC_Os04g10060.1	oryza staiva
LOC_Os04g26960.1	oryza staiva
LOC_Os04g27070.1	oryza staiva
LOC_Os04g27190.1	oryza staiva
LOC_Os04g27340.1	oryza staiva
LOC_Os04g27400.1	oryza staiva
LOC_Os04g27540.1	oryza staiva
LOC_Os04g27720.1	oryza staiva
LOC_Os04g27790.1	oryza staiva
LOC_Os04g52210.1	oryza staiva
LOC_Os04g52230.1	oryza staiva
LOC_Os04g52240.1	oryza staiva
LOC_Os07g11790.1	oryza staiva
LOC_Os08g04500.1	oryza staiva
LOC_Os08g07080.1	oryza staiva
LOC_Os11g28530.2	oryza staiva
LOC_Os12g30790.1	oryza staiva
LOC_Os12g30824.1	oryza staiva
NP_001185286.1	Arabidopsis thaliana
NP_001190374.1	Arabidopsis thaliana
NP_001318758.1	Arabidopsis thaliana
NP_001320348.1	Arabidopsis thaliana
NP_001321005.1	Arabidopsis thaliana
NP_001324583.1	Arabidopsis thaliana
NP_001325469.1	Arabidopsis thaliana
NP_001325487.1	Arabidopsis thaliana
NP_001328007.1	Arabidopsis thaliana
NP_001328553.1	Arabidopsis thaliana
NP_001329376.1	Arabidopsis thaliana
NP_174635.1	Arabidopsis thaliana
NP_175312.1	Arabidopsis thaliana
NP_175313.1	Arabidopsis thaliana
NP_177165.1	Arabidopsis thaliana
NP_178064.1	Arabidopsis thaliana
NP_179998.1	Arabidopsis thaliana
NP_188067.1	Arabidopsis thaliana
NP_188070.2	Arabidopsis thaliana
NP_189209.2	Arabidopsis thaliana
NP_189212.1	Arabidopsis thaliana
NP_189555.2	Arabidopsis thaliana
NP_189564.2	Arabidopsis thaliana
NP_189746.1	Arabidopsis thaliana
NP_192187.1	Arabidopsis thaliana
NP_193066.4	Arabidopsis thaliana
NP_193322.2	Arabidopsis thaliana
NP_193753.1	Arabidopsis thaliana
NP_193754.2	Arabidopsis thaliana
NP_193756.3	Arabidopsis thaliana
NP_199276.1	Arabidopsis thaliana
NP_564772.1	Arabidopsis thaliana
THU43306.1	Musa balbisiana
THU43307.1	Musa balbisiana
THU43308.1	Musa balbisiana
THU43309.1	Musa balbisiana
THU43310.1	Musa balbisiana
THU44186.1	Musa balbisiana
THU44239.1	Musa balbisiana
THU47927.1	Musa balbisiana
THU47928.1	Musa balbisiana
THU47929.1	Musa balbisiana
THU47959.1	Musa balbisiana
THU50882.1	Musa balbisiana
THU52134.1	Musa balbisiana
THU52975.1	Musa balbisiana
THU52976.1	Musa balbisiana
THU56360.1	Musa balbisiana
THU59402.1	Musa balbisiana
THU59403.1	Musa balbisiana
THU59404.1	Musa balbisiana
THU59405.1	Musa balbisiana
THU59406.1	Musa balbisiana
THU59407.1	Musa balbisiana
THU59408.1	Musa balbisiana
THU59409.1	Musa balbisiana
THU60011.1	Musa balbisiana
THU60014.1	Musa balbisiana
THU60015.1	Musa balbisiana
THU60016.1	Musa balbisiana
THU71042.1	Musa balbisiana
THU71985.1	Musa balbisiana
THU71986.1	Musa balbisiana
THU71987.1	Musa balbisiana
THU71988.1	Musa balbisiana
THU71990.1	Musa balbisiana
THU71991.1	Musa balbisiana
THU71993.1	Musa balbisiana
THU71994.1	Musa balbisiana

## Sheet: Table S10
Supplementary Table 10. Terpenoids compounds form all plant part and different stages of A. tsao-ko
Name	Formula	CAS	Rt (min)	Average RIa	Lib.RIb	Matchc	Class	R-1	R-2	R-3	T-1	T-2	T-3	S-1	S-2	S-3	L-1	L-2	L-3	FL-1	FL-2	FL-3	JF-1	JF-2	JF-3	AF-1	AF-2	AF-3	SF-1	SF-2	SF-3	OF-1	OF-2	OF-3	NF-1	NF-2	NF-3
Sabinene hydrate	C10H18O	15537-55-0	9.872	1063.25	1070	872	Monoterpenes	3337.92	1598.4	2465.95	1114.59	2099.33	1781.08	6607.96	1066.74	9453.74	22897.5	43994.3	21766.2	120200	88133.7	54611.1	4808.82	5202.21	5251.26	11255	10903.5	10272.7	141574	103297	216831	41234.9	105287	157996	337393	122419	156401
exo-Fenchol	C10H18O	22627-95-8	11.273	1119.94	1115	782	Monoterpenes	588.088	123.94	707.642	247.774	139.101	426.658	616.606	327.416	119.682	3027.01	25059.3	1950.73	2203.08	2725.01	724.888	311.518	279.036	115.228	266.013	659.561	340.98	1233.73	552.376	1464.38	2124.37	1688.53	1950.2	4267.4	3928.95	1708.54
endo-Borneol	C10H18O	507-70-0	12.486	1169.86	1167	857	Monoterpenes	29685.9	8526.09	29999.1	3392.9	4074.66	6894.08	8607.7	1919.96	25606.9	81118.6	78901.9	101274	106277	75094.9	25837.8	2996.72	217.552	3495.7	5625.01	5193.4	11054.8	15036.5	10934.6	14305.3	16581.4	15470.2	22778.1	100233	39762.1	39868.1
2-Hydroxy-1,8-cineole	C10H18O2	18679-48-6	13.861	1227.69	1228	905	Monoterpenes	788.593	51.2188	201.075	464.172	227.932	55.2825	394.021	251.155	1732.2	2290.25	3815.88	876.519	115.596	97.0248	48.8222	117.894	57.2741	50.6818	133.92	127.296	318.101	694.337	585.497	16546.5	638.5	15407.1	31833.9	20197.4	32215.3	26389
(1S,2S,4S)-Trihydroxy-p-menthane	C10H20O3	22555-61-9	19.518	1485.39	1487	722	Monoterpenes	65.8976	54.965	56.0435	110.295	110.657	112.393	186.889	580.39	135.642	1697.44	325.58	386.877	1430.53	854.673	1221.02	59.477	963.833	116.715	427.895	908.621	1278.86	2372.86	3317.12	1183.04	2028.4	2005.29	2274.29	5225.15	7017.96	4751.55
Eucalyptol	C10H18O	470-82-6	9.119	1033.04	1032	950	Monoterpenes	17706.4	11553	9938.91	14538	35025.2	34506.4	179542	76383.4	476438	162085	270494	179406	3286966	2.13409e+06	1.82888e+06	93110.9	189627	195930	45942.3	335429	191990	1.69981e+06	3544344	6000903	439676	3375988	3.40324e+06	3179684	4217310	3930270
α-Campholenal	C10H16O	4501-58-0	11.511	1129.75	1125	916	Monoterpenes	1256.75	1816.89	1193.81	1707.18	2244.98	2716.72	457.225	196.502	1387.2	47562.5	116044	84709.5	2946.26	6592.1	2779.62	1020.13	113.874	57.5367	2623.42	1632.25	374.665	3754.19	201.972	2401.17	52.331	2065.95	60.177	7209.29	3813.98	10174.7
cis-Citral	C10H16O	106-26-3	14.249	1244.39	1240	729	Monoterpenes	1392.06	406.151	2241.28	2853.86	2798.63	2147.12	5202.15	747.556	2823.36	8834	4488.53	3917.02	16525.3	9758.08	5357.55	2248.09	2501.52	1230.68	3475.88	5350.03	5944.45	7320.81	6251.28	11431.8	41551.2	37364.7	78698.3	230984	308505	311166
Geranial	C10H16O	5392-40-5	14.929	1273.69	1276	935	Monoterpenes	4175.86	1307.11	5258.69	13039.7	10066.6	7087.39	17800.9	1119.82	10079.3	37069.9	7240.16	8976.63	66845.7	27937.1	28165.6	2807.28	37110.9	8075.41	23984.3	36385.3	38241.8	267027	179510	408033	2459856	1844159	4339146	11158560	7792596	6763267
trans-2,3,3a,7a-tetrahydro-1H-indene-4-carbaldehyde	C10H12O	1002297-86-0	15.391	1293.6	/	/	Monoterpenes	1947.36	1824.35	1460.59	1871.53	2916.39	872.129	1297.41	1351.72	1577.94	2114.95	2233.94	3343.92	2094.72	1412.94	2742.89	1043.49	1246.76	924.399	2571.53	2073.8	1458.91	75674.4	83277.1	133366	778409	706617	883913	3042571	2437412	1367298
cis-2,3,3a,7a-tetrahydro-1H-indene-4-carbaldehyde	C10H12O	934843-43-3	15.769	1310.4	/	/	Monoterpenes	1643.07	887.494	812.503	1742.9	1626.06	340.411	3408.74	1069.73	1424.36	4192.55	2537.21	2557.22	571.742	2864.39	4251.72	1471.28	2601.25	938.207	2919.7	2971.26	788.623	48428.6	56390.6	84790.4	297523	264332	324679	301364	222975	128727
4-indanecarbaldehyde	C10H10O	51932-70-8	16.571	1346.81	1307	923	Monoterpenes	592.323	292.213	189.06	231.946	690.955	150.735	2543.89	222.84	59.6823	1541.62	607.809	85.5297	1282.07	1256.57	3163.31	181.135	306.869	518.087	565.949	1423.77	2193.01	35942.6	46153	62310.7	338657	302121	376918	131683	106065	65966.9
2,3,3a,7a-tetrahydro-1H-indene-5-carbaldehyded	C10H12O	1002297-89-3	16.913	1362.33	/	/	Monoterpenes	3389.24	1087.67	1343.25	2608.4	2579.54	1248.39	1674.29	2153.09	636.532	2215.76	2779.8	2444.01	2509.99	1457.41	1013.83	1602.36	916.791	1116.17	1123.67	1353.12	3693.23	18683.6	21669.5	31595.1	151098	125792	139024	163230	137503	72620.2
5-Indanecarbaldehyde	C10H10O	30084-91-4	17.273	1378.66	/	/	Monoterpenes	234.505	51.9269	193.176	687.671	416.817	724.09	801.073	642.234	53.0673	2693.07	7778.34	3343.7	261.652	9519.11	4668.71	696.822	1821.38	213.922	686.505	490.918	663.484	14542.8	18981	25618.7	70157.9	60593.9	69727.3	50094.6	34720.4	26779.9
2,3,3a,7a-tetrahydro-1H-indene-5-carbaldehyded	C10H12O	1002297-89-3	17.41	1384.89	/	/	Monoterpenes	1014.94	3115.84	1380.46	5161.57	5216.21	5282.57	2174.3	905.027	3191.18	9517.2	9546.37	5588.31	4022.2	44858.4	4154.66	5076.45	1872.19	3017.88	233800	97919.8	46056.7	602269	412086	1073528	198220	168805	219673	969363	772918	400767
α-Pinene	C10H16	80-56-8	6.71	933.2	929	830	Monoterpenes	10614.1	27627.7	21672	9434.99	33484.3	64617.3	28397.9	21911.7	299790	303113	718352	369600	827380	796576	771663	24407.6	254051	39137.2	39910.4	31570.9	5165.3	472147	193564	158737	92420.4	142369	284271	139366	94555.1	58940
2,4(10)-Thujadiene	C10H14	36262-09-6	7.219	954.63	956	801	Monoterpenes	4632.27	5736.7	4094.61	5400.95	2197.1	1925.45	3894.77	2207.4	2540.4	25977	50912.9	29830.3	8638.94	7675.89	4564.94	2341.03	1187.84	766.249	3153.54	3248.75	2502.72	8127.36	1251.85	1892.01	3518.65	4291.25	5461.62	10374.8	4952.48	4768.33
β-Pinene	C10H16	127-91-3	7.771	977.89	979	846	Monoterpenes	43586.1	115158	52245.3	142607	167325	347347	21834.2	7690.6	33230.3	25162.9	17217.2	23300.6	1456436	726030	1327621	30372.1	625143	157337	87769.3	121772	38698.1	182583	226712	332913	66776.5	213344	352674	239863	235405	325443
α-Terpinene	C10H16	99-86-5	8.748	1018.16	1017	735	Monoterpenes	462.501	222.588	108.636	133.885	165.231	61.7213	218.629	60.1067	451.558	734.07	836.02	532.19	6773.32	2155.44	1897.12	57.0406	52.7193	515.861	3045.5	2370.78	1712.73	141643	39330.2	29781.6	33433.4	26844.3	25246.7	61648.1	15829	7227.43
Limonene	C10H16	5989-54-8	9.142	1033.94	1031	861	Monoterpenes	13742.5	4288.46	665.408	713.03	3229.82	5432.25	15285.3	6205.78	31523.3	10363.2	21377.1	9956.11	164819	106437	100283	3829.99	32295.2	12798.7	18086.2	25097.5	17403.6	226030	228937	333222	72857.3	189848	54248.9	149055	62250.9	45238.7
trans-β-Ocimene	C10H16	3779-61-1	9.536	1049.78	1049	835	Monoterpenes	8721.78	21244.6	5323.24	9530.11	3297.52	5068.22	8442.13	1656.35	32213	6391.28	3504.64	4615.7	140766	175594	182164	6763.75	54264.2	14389.2	35181.4	41472.3	12490.5	272953	225397	197440	39501.8	147642	106222	257970	181155	77943.4
2-ethenyl-1,4-dimethyl-Benzene	C10H12	2039-89-6	10.579	1091.61	1090	786	Monoterpenes	18181.4	1343.52	582.603	2233.57	926.591	537.312	1988.2	1273.4	822.093	7504.39	12024.1	8332.8	764.072	1686.44	2533.43	280.686	303.341	240.147	937.492	648.943	329.239	5246.53	3383.03	5131.19	3187.6	2753.38	4179.09	6038.93	3859.6	2792.33
2,4,6-Octatriene, 2,6-dimethyl-	C10H16	673-84-7	11.543	1131.05	1131	924	Monoterpenes	5022.97	13748.9	3512.52	5420.98	1812.6	1809.05	1612	322.434	8981.78	5717.62	8720.55	5400.94	18643.8	21807.2	21478.8	677.3	6072.05	1734.42	8647.17	7023.41	2935.59	42600.7	36241.9	34689.8	6627.28	19113.3	18312.1	20504.8	14378.8	8121.15
β-Ocimene	C10H16	13877-91-3	14.759	1266.39	1257	797	Monoterpenes	168.799	356.897	78.8121	324.502	217.57	126.565	254.661	85.8136	206.436	2474.04	5222.69	820.335	5438.67	810.784	7825.98	4695.85	14930.4	1140.32	1435.15	12994.2	644.319	15572.7	13604.2	23505.8	47284.4	40480.6	44715.4	51005.9	17539.4	16623.5
trans-Ascaridol glycol	C10H18O2	21473-37-0	14.973	1275.58	1272	751	Monoterpenes	526.357	379.532	617.67	667.903	606.768	727.599	369.81	51.2168	1476.41	14667.5	31804.3	23575.9	3606.52	5203.75	5717.31	1982.09	921.399	517.408	3638.99	2037.86	6735.31	31380.7	30387	42029.7	148962	2532.22	250337	565823	390231	332148
cis-p-Mentha-2,8-dien-1-ol	C10H16O	3886-78-0	10.994	1108.46	1102	731	Monoterpenes	452.087	188.486	567.841	954.227	651.197	292.053	1693.2	155.211	658.98	11292.4	26560.8	14299.3	709.364	4891.5	1349.53	49.7801	67.8432	63.5155	199.036	96.304	60.3245	338.692	1382.28	356.934	62.4931	128.194	544.63	978.455	5499.15	5951.29
L-trans-Pinocarveol	C10H16O	547-61-5	11.852	1143.8	1139	871	Monoterpenes	1911.29	5003.28	1450.28	371.083	1301.38	2307.54	436.546	416.938	481.116	14462.8	38313	19491.2	1944.09	5944.26	1705.33	336.933	493.145	184.128	2019.99	2412.05	1179.67	4597.52	3220.58	4553.51	2300.8	4126.97	7418.92	24887.2	15885.8	34120.8
trans-Verbenol	C10H16O	1820-09-3	11.962	1148.32	1144	933	Monoterpenes	1425.31	1431.13	1354.72	1221.04	996.939	1105.48	410.695	69.5977	667.913	20930.5	71449.7	36922.2	2917.89	6565.91	1832.39	261.986	335.041	136.946	917.963	442.942	218.467	2397.58	1269.6	2412.86	10712.9	8468.96	22482.8	11832.4	9012.03	10934.2
trans-Ocimenol	C10H18O	7643-60-9	12.522	1171.38	1169	766	Monoterpenes	713.872	315.834	1350.9	962.912	821.19	851.649	5624.44	1179.26	8154.51	7991.69	19301.5	10380.5	31435.1	26169.6	15183.4	1780.32	884.267	1265.38	1407.15	3844.2	3771.29	15244.1	31212.8	50869.4	106.566	34848.7	54937.8	71345.2	116373	81079
L-4-terpineneol	C10H18O	20126-76-5	12.79	1182.4	1182	841	Monoterpenes	53.0622	76.5787	52.9559	1304.82	628.894	742.223	58.4048	427.36	1275.66	1541.23	1423.8	1083.05	135.147	747.181	289.377	353.464	128.835	141.328	102.744	161.071	50.1111	229.789	11493.7	1216.09	15981.4	40770.7	45516.3	68141	139593	67550.4
L-α-Terpineol	C10H18O	10482-56-1	13.066	1193.76	1190	884	Monoterpenes	3543.36	1487.7	7755.09	4829.53	5628.52	4774.69	27354.2	5709.6	35132.2	10484.9	15889.1	12775.5	232959	181488	102942	13560.7	5517.25	7979.4	8860.84	30423.3	28032.5	112550	239838	407327	127118	273754	400565	463114	736306	517491
Carveol	C10H16O	99-48-9	13.731	1222.11	1219	775	Monoterpenes	922.989	1151.14	961.718	631.269	1380.75	771.135	153.723	114.54	265.558	14259.2	38576.7	25673.5	4167.85	2323.25	772.762	174.256	51.7247	58.4536	50.3209	224.345	93.0905	1174.47	3103.21	712.144	1647.2	4591.69	1408.08	6824.64	16653.1	6346.17
Citronellol	C10H20O	106-22-9	13.906	1229.64	1228	880	Monoterpenes	1505.73	629.931	445.966	1549.54	1579.43	1425.89	1304.89	641.81	902.512	3131.29	2807.75	2963.68	3184.2	2857.54	2588.9	724.648	1353.25	511.228	2571.16	1558.2	2892.05	6314.85	5888.73	6051	8868.52	8877.99	14802.9	65772.3	28485.1	31338.8
Geraniol	C10H18O	106-24-1	14.535	1256.73	1255	860	Monoterpenes	2116.14	595.688	1815.43	4048.24	4008.13	4406.19	3122.42	260.931	2836.36	11872.4	4389.78	4391.56	9245.78	11210.5	8609.06	3083.65	1974.82	1935.61	28897.4	14139.9	13941.9	174864	272817	343855	687231	825183	802342	1264195	462220	162373
Sobrerol	C10H18O2	498-71-5	16.284	1333.75	1388	904	Monoterpenes	129.719	69.3747	61.6842	58.5973	82.499	237.781	101.771	108.604	135.133	1235.06	1598.96	287.092	57.0332	136.167	503.742	108.929	216.391	50.9344	265.117	150.103	450.79	9834.14	11079.2	12711.8	98363	76351.2	99348.9	619044	498270	262344
Bornyl acetate	C12H20O2	76-49-3	15.333	1291.07	1285	932	Monoterpenes	467.475	2963.58	489.858	247.834	610.956	969.832	1796.82	111.527	170.783	39763.6	21927.9	32926.2	19497.3	26945.5	703.021	1048.59	405.779	616.798	5959.09	1248.77	867.37	27100.9	10268.8	14071.8	12162.2	16220	17254.6	28292	7418.22	134081
exo-2-Hydroxycineole acetate	C12H20O3	57709-95-2	16.533	1345.09	1344	776	Monoterpenes	70.5374	67.9729	60.9077	77.8257	141.36	134.197	58.4862	53.5615	66.4959	552.267	23511.5	9176.49	1942.05	2181.91	468.431	66.1959	77.5478	52.5627	48.8473	121.377	119.161	9892.29	26536.5	44819.4	2227.61	11915.4	23551.4	2869.95	15656.1	13293.3
Citronellol acetate	C12H22O2	150-84-5	16.726	1353.84	1354	802	Monoterpenes	784.567	829.705	449.979	728.706	1730.09	916.611	1051.35	687.004	403.154	9422.26	8784.34	14028.2	2043.46	3259.77	1495.17	883.454	1443.36	580.153	3531.48	1757.86	2420.48	15425.9	8076.86	10766.7	75424.5	68384.7	65634	134016	134629	59478.9
Geranyl acetate	C12H20O2	105-87-3	17.414	1385.08	1382	941	Monoterpenes	6026.68	1197.56	1664.44	6262.89	4257.29	4925.34	3492.8	277.485	2025.28	75562	25007.2	15496.2	18918.2	23513.7	13402.7	11712.1	2719.33	9659.67	1739311	655917	286961	5775295	4239636	5407098	254754	920671	393257	284342	79617.4	26435.8
D-8-Hydroxycarvotanacetone	C10H16O2	60593-11-5	18.363	1429.82	1424	834	Monoterpenes	278.678	56.8419	51.7065	57.4717	251.171	135.367	498.461	54.425	48.8775	21045.5	52647.8	30956.5	121.205	494.495	53.5161	0	82.276	79.6309	675.057	186.623	76.3909	1094.68	53.4751	429.032	108.723	171.535	51.3139	7339.74	2123.35	4048.7
4-Hydroxy-6-isopropyl-3-methyl-2-cyclohexen-1-one	C10H16O2	55955-53-8	18.423	1432.73	1432	760	Monoterpenes	71.8423	116.187	66.1276	59.5688	146.937	68.5343	73.2797	55.2422	54.3519	325.428	764.379	116.452	237.365	217.481	117.582	53.2255	54.4507	86.0303	277.488	300.163	128.309	9166.7	8223.78	1964.37	7553.21	9247.7	10873	14632.5	5312.4	2081.36
Umbellulone	C10H14O	24545-81-1	12.469	1169.18	1171	744	Monoterpenes	1432.55	183.702	2415.76	1222.33	1546.92	1091.61	4630.61	1350.21	6506.29	5998.7	7449.37	7088.75	27489.8	21713.1	12553	2510.44	1886.88	1188.73	2073.38	3951.6	3997.91	12430.7	23140.8	38070.3	15997	26861.3	39198.7	10439.7	8345.83	13345.8
Epicubebol	C15H26O	38230-60-3	19.924	1505.17	1493	803	Sesquiterpenes	2102.57	2871.14	1857.68	1870.81	1023.29	1556.99	1040.22	3564.09	1756.49	11718.7	15447.6	6516.44	2659.21	11735.3	3188.91	3134.48	1367.91	2115.77	3694.99	1502.37	2537.32	797.901	1993.75	2842.97	1901.42	1985.24	5489.99	9251.58	13148.2	17159
Cubebol	C15H26O	23445-02-5	20.27	1522.69	1515	921	Sesquiterpenes	17321.5	9957.5	16650	31848.6	32584.8	25848.3	37398.5	11792.3	11243.5	27625.1	20606.1	7635.16	269253	655737	162648	28706.8	32892.4	9393.11	23450	60272.2	22737.7	43391.3	61443.9	33053.2	28401.6	88814.1	26461.4	189500	264141	85957.2
Cryptomeridiol	C15H28O2	4666-84-6	25.883	1825.45	1826	856	Sesquiterpenes	18552.5	2811.85	10450.3	126.108	5247.14	3669.24	4339.39	145.806	102.029	455.382	3195.46	497.024	13389.8	18681	10372.2	56.9155	236.443	0	2019.12	694.232	196.131	700.879	609.063	3054.63	52.5199	2375.85	452.376	16434.5	30962.8	8254.31
(E)-15,16-Dinorlabda-8(17),12-dien-14-al	C18H28O	167817-63-2	32.521	2250.26	1958?	740	Sesquiterpenes	1216.67	668.911	1411.67	1330.23	591.633	647.803	132.476	127.653	0	211.31	903.154	68.0795	50.8298	0	53.4586	0	0	0	60.4757	56.7703	71.6103	51.931	0	0	69.6801	0	54.4836	2618.81	3001.23	582.61
α-Cubebene	C15H24	17699-14-8	16.788	1356.66	1351	887	Sesquiterpenes	893.873	723.945	524.73	2232.44	4066.22	2370.34	3684.79	1361	1287.57	3209.51	4522.3	1174.64	10219.1	26382.3	7817.54	3851.68	3109.59	1107.85	2167.44	4251.62	2456.03	3602.77	5426.76	2749.01	0	0	0	5883.38	6557.55	4018.47
Copaene	C15H24	3856-25-5	17.385	1383.77	1376	916	Sesquiterpenes	227.048	1449.77	2270.25	4036.05	274.218	306.968	4900.14	102.561	57.2259	21158.5	68729.4	1704.38	39631.8	85268.1	27268.5	1026.01	10068.4	578.454	24857.7	9397.45	6491.58	16110.8	20623.6	94770.8	102946	112810	123490	405566	340823	173279
β-Elemene	C15H24	515-13-9	17.645	1395.54	1391	846	Sesquiterpenes	1878.38	832.431	375.014	3217.9	2479.14	2008.64	3678.7	651.852	1926.88	3479.44	5562.48	2765.86	16305.8	37024	12845.7	5000.81	4699.2	2070.18	12365.7	10841.5	5538.56	15888.3	14532.1	14737	9446.24	18306.8	7228.29	5327.46	3958.93	2528.33
β-Cubebene	C15H24	13744-15-5	17.668	1396.6	1389	788	Sesquiterpenes	2827.03	1886.56	2059.59	6948.44	11077.8	6742.74	11623.9	3754.69	4018.81	8923.52	9492.32	2916.22	48781.4	112203	29370.2	9787.5	11474.5	3421.92	7343.82	16915.3	6599.11	12944.3	21778.6	8536.62	7019.23	22161.1	7636.14	24810.9	28871.6	11142.9
Caryophyllene	C15H24	87-44-5	18.176	1420.81	1419	870	Sesquiterpenes	756.719	311.053	375.972	316.973	635.367	375.096	431.149	753.719	538.774	2007.89	2366.38	1856.55	9546.99	18289	9336.99	1057.54	419.195	1023	3612.78	2531.92	2649.05	8487	6096.3	9164.22	3591.17	6607.52	7007.27	50394.1	33948.6	20830.4
trans-β-Copaene	C15H24	20479-06-5	18.302	1426.87	1421	747	Sesquiterpenes	1505.26	1048.11	2087.66	2566.3	1969.05	5031.01	2880.88	1229.25	6303.99	1951.43	1274.85	1942.69	45482.6	93341.2	50626.1	6182.11	7922.25	4480.21	4837.8	11396.5	4605.39	12497	17599.1	5770.14	6249.47	17037.8	5409.49	19647.3	24455.4	499.873
Isogermacrene D	C15H24	317819-80-0	18.488	1435.81	1448	738	Sesquiterpenes	1508.88	1119.84	1965.99	3275.74	2416.43	5676.2	3606.72	723.463	5603.69	2282.04	1726.92	1782.38	45114.4	95691.3	49323.9	5629.85	6866.36	3766.55	4925.85	11451.4	4584.06	12010.8	19104.3	6565.75	6337.71	18134.8	5071.89	19463.1	24455.4	5243.24
Epi-β-Santalene	C15H24	25532-78-9	18.556	1439.11	1448	709	Sesquiterpenes	2651.78	1783.34	2750.03	2241.16	887.62	921.181	3693.81	1621.6	999.523	2019.05	3751.93	1750.55	1209.69	3569.58	1654.24	1319.67	2296.42	1652.56	76724.5	26605.8	32816.8	82810.8	77431	146467	52878.4	49696.6	49240.3	101895	93215.2	42889.9
β-Copaene	C15H24	18252-44-3	18.571	1439.83	1432	754	Sesquiterpenes	50.8894	116.187	66.1276	59.5688	61.7039	68.5343	59.9126	55.374	54.3519	389.358	1297.15	651.368	324.216	58.6257	186.547	53.2255	54.4507	54.8023	4686.68	2188.58	1782.4	9166.7	8223.78	4478.25	957.867	8654.11	199.75	46493	46126.9	20747.4
Humulene	C15H24	6753-98-6	18.914	1456.33	1454	763	Sesquiterpenes	879.337	546.123	379.564	811.041	3314.42	443.718	1059.17	573.374	291.73	2068.61	1857.17	1535.68	27801.4	48865.5	1593.06	4036.22	356.889	154.534	6495.14	887.081	5607.94	20996.5	1586.8	2653.86	3095.34	1550.87	1599.58	3511.5	3197.86	2037.73
γ-Muurolene	C15H24	30021-74-0	19.494	1484.23	1477	943	Sesquiterpenes	4277.54	3447.6	4920.61	10096.5	9788.22	10101.9	13073.3	4543.84	6965.83	22178.1	17312.3	5499.08	153642	371915	80942.1	18359.3	33291.2	7882.48	13515.4	31536	13591.8	31919.5	47245.1	23794.9	18566.5	54080.8	20577.6	86418	100816	45282
α-Amorphene	C15H24	483-75-0	19.619	1490.25	1485	826	Sesquiterpenes	211.523	523.083	1055.41	2458.51	1208.78	2876.36	263.162	403.193	2807.51	1266.84	1127.03	1011.17	25158.2	58070.5	26469.9	350.733	5538.48	2376.42	2256.07	6281.31	329.204	6134.28	9310.01	2726.26	3566.35	13835.5	3224.02	42552.6	50029.7	10973
α-Muurolene	C15H24	10208-80-7	19.986	1508.33	1499	939	Sesquiterpenes	3648.52	2194.09	2741.86	5879.81	4350.1	5980.32	733.656	2543.94	4432.05	1179.33	7477	1032.3	70265.8	154115	40851.2	9017.45	13541	4926.29	802.959	12961.7	6955.18	14126.3	19899.7	11193.7	10848.3	23131.7	8580.24	37437.9	44966.3	18546.3
Cadina-1(10),4-diene	C15H24	483-76-1	20.36	1527.26	1524	855	Sesquiterpenes	3741.4	2329.16	2830.33	6081.56	5762.79	5814.57	7793.53	3271.32	3925.59	3642.03	4031.27	1362.2	74808.9	147190	43157	12630.7	11570.3	4045.42	7369.25	13469.6	7007.64	11578.2	21242.9	8650.75	8591.72	24897.6	7952.64	189262	263867	85909.2
Cubenene	C15H24	29837-12-5	20.514	1535.02	1532	797	Sesquiterpenes	804.362	2470.05	311.053	2822.27	2386.5	2210.34	4696.33	687.003	435.227	884.17	890.667	1896.18	12832.9	25042.6	8434.58	2385.37	3471.88	1473.66	1763.65	4407.96	466.313	3876.97	3985	1029.86	24487.3	5712.03	13388.4	60926.5	55173.5	27599
(-)-Cubenol	C15H26O	21284-22-0	19.546	1486.74	/	779	Sesquiterpenes	1258.28	67.4875	2220.36	435.05	57.3106	91.3373	2770.84	1164.44	1391.72	9853.62	300.245	2706.35	34566.8	80764.9	19511	51.1488	6376.76	1892.1	3443.25	56.2193	3923.88	109.118	9711.21	6586.84	4024.31	13317.8	3604.08	24318.6	25908.8	14860.7
Hedycaryol	C15H26O	21657-90-9	20.94	1556.61	1559	936	Sesquiterpenes	19457.8	11333.5	10065.6	35744.2	25251.8	32730.9	65076.3	23729	46238.7	9408.61	13678	8456.76	547415	986869	413971	78288.3	42886.2	27007.7	43423.7	138269	46100.2	56267.4	109491	25820.9	32221.7	127871	17860.9	191531	376890	40820.8
(6E)-Nerolidol	C15H26O	40716-66-3	21.169	1568.21	1564	887	Sesquiterpenes	5847.04	3722.48	1830.35	29452.1	17848.4	4901.87	27130.1	6208.56	11632.8	21641.5	13908.2	738.851	45908.6	133115	38291.6	12599.3	12705.2	4988.17	41284.8	25489.8	8332.16	156387	103425	205870	314063	291147	440874	2561188	974390	970200
trans-Sesquisabinene hydrate	C15H26O	145512-84-1	21.49	1584.45	1581	755	Sesquiterpenes	1277.65	674.251	1297.27	1743.07	678.523	1247.49	7409.68	1216.67	7259.29	2807.23	1827.46	2711.16	11642.9	55367.4	5457.2	2481.17	794.211	1236.16	731.552	1104.15	3079.49	2478.29	2152.91	1526.52	2596.73	1130.23	2635.15	15861.3	21159.7	9077.42
Guaiol	C15H26O	489-86-1	21.923	1606.74	1596	921	Sesquiterpenes	24447.2	2534.24	12959.1	3225.94	1554.42	2840.79	2175.39	835.551	55.5074	174.854	898.548	1374.43	18592.1	28690.8	20151.5	118.641	1299.75	634.771	611.598	215.227	888.872	590.233	215.982	796.222	869.442	3575.8	201.075	1279.66	13202.6	2471.07
Selin-6-en-4α-ol	C15H26O	118173-08-3	22.505	1637.81	1636	801	Sesquiterpenes	5434.04	2556.7	916.643	3400.79	2417.5	2615.93	656.155	405.291	406.886	6003.99	4723.43	2555.99	3576.41	6618.88	5563.98	849.269	489.038	331.563	1885.64	3897.26	2708.64	6134.86	3227.73	1841.95	3573.03	7140.96	883.347	3955.98	12026.5	11550
α-Eudesmol	C15H26O	473-16-5	22.826	1654.96	1653	874	Sesquiterpenes	1388.72	1583.37	1823.91	2854.06	4370.82	2778.95	3907.67	1824.45	947.591	5433	5494.6	1282.65	13771.3	32429	16095.1	319.871	2475.08	768.766	1671.55	5281.32	1787.39	4225.44	6014.74	3100.78	2142.74	6412.16	2302.52	14148.1	21939	9275.29
epi-γ-Eudesmol	C15H26O	117066-77-0	22.92	1659.97	1662	840	Sesquiterpenes	7751.69	2214.46	5636.14	205.022	2548.03	1978.17	2164.83	192.218	1833.25	4706.12	203.166	334.451	29362.3	30916.1	16538.2	1564.5	878.893	881.228	1856.33	5190.47	6443.82	223.98	203.8	2345.7	3664.57	7860.87	1738.6	6453.65	4920.44	5767.43
Bulnesol	C15H26O	22451-73-6	23.16	1672.79	1667	785	Sesquiterpenes	19571	3617.24	10229.1	3649.7	1423.29	3593.72	2637.18	1580.23	1188.95	5771.7	1000.65	3214.82	14500.5	17301.8	13499.2	1402.08	560.937	195.972	2526.4	2917.73	1564.42	1935.94	3425.02	2435.72	2398.62	4734.29	2978.08	21709.5	18100	5086.12
(2E,6E)-Farnesyl acetate	C17H28O2	4128-17-0	26.199	1844.09	1843	800	Sesquiterpenes	1309.44	281.602	51.9332	56.8415	128.272	559.934	6002.27	175.159	1412.91	135604	147246	143450	1165.13	4718.51	1560.81	426.44	245.59	754.384	1241.37	2330.39	665.421	6239.54	1603	9378.8	947.318	997.744	692.612	7239.19	5047.04	2855.18
α-Kessyl acetate	C17H28O3	3925-77-7	28.479	1982.11	1813？	702	Sesquiterpenes	50.3896	57.6204	121.842	224.075	972.794	1027.9	1303.58	385.613	636.12	2386.05	3163.7	2061.78	432.55	4311.59	1591.51	0	51.3344	0	55.4288	510.548	128.337	377.109	180.123	752.292	0	255.616	150.542	3163.81	4075.57	3980.76
(E)-Labda-8(17),12-diene-15,16-dial	C20H30O2	104263-85-6	34.276	2376.73	2383	942	Diterpenes	271450	396690	442364	421368	181950	242284	52.0088	63.2605	49.3387	539.775	52.1839	175.12	364.574	0	67.7042	64.1936	0	0	207.406	51.5595	128.67	1035.39	308.868	53.4798	50.5412	120.406	62.5137	5436.26	7160.19	3742.75
Geranyllinalool	C20H34O	1113-21-9	29.306	2034.71	2034	825	Diterpenes	1003.31	988.011	564.052	2234.37	1414.91	1047.6	16122.2	4271.11	3883.63	7774.78	6024.54	3110.35	6348.84	18115.5	3486.4	2394.56	207.611	87.8046	1510.01	5451.07	1708.54	2599.29	4106.06	757.67	460.192	4694.12	653.744	16655.9	43926.6	1323.1
Epimanool	C20H34O	1438-62-6	29.789	2065.89	2056	774	Diterpenes	7302.33	156.958	87.2593	224.234	3166.42	2617.98	727.365	49.2741	115.696	1059.88	628.106	163.775	69.6354	297.586	111.99	0	0	0	63.0476	50.3409	62.6304	282.234	54.015	63.2907	0	138.548	57.217	3138.52	4088.89	3167.28
Phytol	C20H40O	150-86-7	30.537	2114.81	2114	934	Diterpenes	1179.21	2467.67	823.85	3006.79	2221.26	1995.26	10160.4	4927.36	5398.28	11396.2	110197	14214.9	2102	2978.19	3665.96	53.4168	2209.64	133.773	348.679	3146.98	6094.09	2905.85	2665.37	2721.53	2406.64	2495.07	2314.74	13958.6	12702.6	15342.3
4,8,13-Duvatriene-1,3-Diol	C20H34O2	7220-78-2	31.014	2146.86	/	803	Diterpenes	2063.35	3060.11	1765.73	1151.05	1480.26	1477.44	2096.62	1891.94	6203.32	1575.06	1264.47	2582.16	1154.42	1288.39	505.898	415.991	1075.76	201.892	2485.45	1230.33	1951.31	1477.1	1726.37	2928.16	771.818	704.794	812.234	9486.76	6219.19	6753.75
(2E,6E,10E)-3,7,11,15-Tetramethyl-2,6,10,14-hexadecatetraenyl acetate	C22H36O2	61691-98-3	32.967	2281.61	2302	736	Diterpenes	1273.7	728.769	1331.97	1535.52	915.481	1308.17	1379.96	1268.63	1840.13	1649.81	2126.7	3386.6	4246.07	665.655	502.07	110.791	177.096	53.6107	349.221	1322.63	1580.32	945.945	980.033	607.196	907.115	2062.54	524.844	38847.3	39499.8	25792
Villosin	C20H28O2	160598-92-5	36.794	2569.48	2575	796	Diterpenes	1285.47	1971.01	1578.01	1202.03	376.061	501.581	243.261	54.4308	59.3751	618.653	307.486	225.982	75.1306	0	109.007	0	0	0	49.8614	53.3207	59.4616	0	117.724	53.3934	282.419	156.252	0	2320.89	3721.21	2216.58
Methenolone	C20H30O2	153-00-4	34.913	2424.21	2855	791	Diterpenes	5545.03	1148.92	619.759	861.501	1785.48	1178.06	880.688	1600.84	1138.4	1711.46	3128.24	3360.54	75.5175	634.197	516.839	237.009	750.988	200.446	432.15	686.096	355.082	503.621	889.339	412.346	775.522	404.143	630.315	46857.4	35830.2	34214.6
a. The retention index is alignmented by MSDIAL relative to C8-C40 n-alkanes on HP-5ms column.
b. Retention index of reference standard in the NIST Library.
c. Math of mass spectrum with reference standard of NIST Library.
d. Correct isomer not determined.

[truncated: 7 more sheets: Table S11, Table S12, Table S13, Table S14, Table S15, Table S16, Table S17]
